# Supplementary material for: Comprehensive characterization of MUC16 mutations in lung adenocarcinoma for immunotherapies and prognosis: An observational study
Source: Medicine (Baltimore). 2023 Nov 3;102(44):e35481. doi: 10.1097/MD.0000000000035481 (PMC10627637; doi:10.1097/MD.0000000000035481)
Supplement: Supplementary file 1 [file medi-102-e35481-s001.xlsx]

## Sheet: Sheet1
Table S1	The GSEA results of MUC16WT LUAD patients.
Term	ES	NES	pvalue	FDR	FWER
NUCLEOSIDE_PHOSPHATE_CATABOLIC_PROCESS	0.3387	1.4797	0.0253	0.9332	1
LACRIMAL_GLAND_DEVELOPMENT	0.8038	1.4945	0.0455	0.9339	1
LIPID_HOMEOSTASIS	0.3687	1.4845	0.0401	0.9349	1
REGULATION_OF_BRANCHING_INVOLVED_IN_SALIVARY_GLAND_MORPHOGENESIS	0.7407	1.5015	0.0446	0.9373	1
MONOVALENT_INORGANIC_CATION_HOMEOSTASIS	0.3399	1.4847	0.0436	0.938	1
NEGATIVE_REGULATION_OF_CALCIUM_ION_TRANSPORT	0.4049	1.4651	0.0425	0.9472	1
AXON_CHOICE_POINT_RECOGNITION	0.7437	1.5019	0.0347	0.9479	1
G_PROTEIN_COUPLED_RECEPTOR_SIGNALING_PATHWAY_COUPLED_TO_CYCLIC_NUCLEOTIDE_SECOND_MESSENGER	0.4856	1.5067	0.0475	0.9565	1
TRYPTOPHAN_CATABOLIC_PROCESS_TO_KYNURENINE	0.777	1.507	0.0488	0.9594	1
LONG_TERM_SYNAPTIC_DEPRESSION	0.482	1.5037	0.0491	0.9596	1
CELLULAR_RESPONSE_TO_MAGNESIUM_ION	0.7406	1.5609	0.0394	0.9709	1
PROTEIN_DE_ADP_RIBOSYLATION	0.7775	1.5557	0.041	0.9718	1
REGULATION_OF_HEART_INDUCTION	0.7871	1.5541	0.0296	0.9754	1
POSITIVE_REGULATION_OF_TRIGLYCERIDE_METABOLIC_PROCESS	0.5892	1.5571	0.0452	0.9756	1
BILE_ACID_BIOSYNTHETIC_PROCESS	0.4278	1.5113	0.045	0.9764	1
EYE_PIGMENTATION	0.7163	1.5362	0.0458	0.9784	1
ACYLGLYCEROL_HOMEOSTASIS	0.5148	1.5473	0.0405	0.9799	1
SODIUM_ION_IMPORT_ACROSS_PLASMA_MEMBRANE	0.5631	1.5482	0.0382	0.9808	1
ENDODERMAL_CELL_FATE_COMMITMENT	0.5831	1.6378	0.0325	0.9825	1
MEMBRANE_REPOLARIZATION_DURING_ATRIAL_CARDIAC_MUSCLE_CELL_ACTION_POTENTIAL	0.765	1.5621	0.0363	0.9834	1
REGULATION_OF_APOPTOTIC_CELL_CLEARANCE	0.778	1.5487	0.0385	0.9838	1
REGULATION_OF_COMPLEMENT_DEPENDENT_CYTOTOXICITY	0.6466	1.5142	0.0462	0.984	1
DRUG_CATABOLIC_PROCESS	0.5735	1.5424	0.0426	0.9862	1
REGULATION_OF_RELAXATION_OF_CARDIAC_MUSCLE	0.7353	1.5491	0.0254	0.9873	1
PERISTALSIS	0.6995	1.6386	0.0183	0.9876	1
REGULATION_OF_SYSTEMIC_ARTERIAL_BLOOD_PRESSURE_MEDIATED_BY_A_CHEMICAL_SIGNAL	0.5225	1.5657	0.0414	0.988	1
NEGATIVE_REGULATION_OF_FATTY_ACID_METABOLIC_PROCESS	0.5077	1.6353	0.0305	0.9881	1
NEGATIVE_REGULATION_OF_CYTOSOLIC_CALCIUM_ION_CONCENTRATION	0.7268	1.6308	0.0304	0.9884	1
REGULATION_OF_GLOMERULAR_FILTRATION	0.7616	1.6025	0.0351	0.9885	1
DRUG_METABOLIC_PROCESS	0.4904	1.5622	0.044	0.989	1
RIBONUCLEOTIDE_CATABOLIC_PROCESS	0.444	1.5662	0.0299	0.9912	1
REGULATION_OF_NEUTROPHIL_MEDIATED_CYTOTOXICITY	0.7303	1.5435	0.0265	0.9913	1
NEUTROPHIL_MEDIATED_KILLING_OF_SYMBIONT_CELL	0.7513	1.6428	0.0272	0.9913	1
TRANSEPITHELIAL_TRANSPORT	0.4779	1.564	0.0357	0.9914	1
NEGATIVE_REGULATION_OF_GLIAL_CELL_MIGRATION	0.7517	1.5244	0.0472	0.9919	1
POSITIVE_REGULATION_OF_CELL_FATE_COMMITMENT	0.7072	1.5153	0.0345	0.9932	1
DRUG_TRANSPORT	0.6729	1.6315	0.0333	0.9939	1
REGULATION_OF_CALCIUM_ION_TRANSMEMBRANE_TRANSPORTER_ACTIVITY	0.4076	1.5439	0.0263	0.9951	1
TYPE_II_PNEUMOCYTE_DIFFERENTIATION	0.7593	1.5623	0.0383	0.9952	1
ETHER_METABOLIC_PROCESS	0.488	1.6028	0.0218	0.9952	1
NEGATIVE_REGULATION_OF_SMOOTH_MUSCLE_CELL_CHEMOTAXIS	0.8028	1.639	0.0138	0.9952	1
NEGATIVE_REGULATION_OF_TRANSPORTER_ACTIVITY	0.3954	1.5154	0.0444	0.9976	1
CELLULAR_RESPONSE_TO_LAMINAR_FLUID_SHEAR_STRESS	0.7305	1.616	0.0344	0.9982	1
ANTIBACTERIAL_PEPTIDE_PRODUCTION	0.7756	1.5706	0.0331	0.9988	1
REGULATION_OF_AMINO_ACID_TRANSPORT	0.5046	1.5996	0.0206	0.9988	1
NEGATIVE_REGULATION_OF_CHEMOKINE_PRODUCTION	0.5278	1.5693	0.0458	0.9996	1
RETINA_MORPHOGENESIS_IN_CAMERA_TYPE_EYE	0.4467	1.5156	0.0407	1	1
NEGATIVE_REGULATION_OF_CATION_CHANNEL_ACTIVITY	0.4406	1.5164	0.0479	1	1
CEREBROSPINAL_FLUID_CIRCULATION	0.7629	1.5259	0.0464	1	1
SODIUM_ION_HOMEOSTASIS	0.4631	1.5269	0.0385	1	1
REGULATION_OF_AMINO_ACID_IMPORT_ACROSS_PLASMA_MEMBRANE	0.5897	1.5289	0.0493	1	1
REGULATION_OF_HEART_MORPHOGENESIS	0.6732	1.5667	0.0483	1	1
OTIC_VESICLE_FORMATION	0.6955	1.5677	0.0388	1	1
REGULATION_OF_ANGIOTENSIN_LEVELS_IN_BLOOD	0.6602	1.5712	0.0464	1	1
POSITIVE_REGULATION_OF_SEQUESTERING_OF_CALCIUM_ION	0.5509	1.5716	0.0421	1	1
TYPE_I_PNEUMOCYTE_DIFFERENTIATION	0.8042	1.5721	0.0163	1	1
ANTIMICROBIAL_PEPTIDE_PRODUCTION	0.7368	1.5759	0.0422	1	1
LUTEOLYSIS	0.7418	1.5774	0.0386	1	1
POSITIVE_REGULATION_OF_TAU_PROTEIN_KINASE_ACTIVITY	0.7171	1.5822	0.0393	1	1
PROTEIN_CONTAINING_COMPLEX_REMODELING	0.5811	1.5831	0.0337	1	1
REGULATION_OF_CILIUM_DEPENDENT_CELL_MOTILITY	0.531	1.5862	0.0375	1	1
ASPARTATE_METABOLIC_PROCESS	0.6937	1.5864	0.0381	1	1
CAMERA_TYPE_EYE_PHOTORECEPTOR_CELL_DIFFERENTIATION	0.5414	1.5874	0.0305	1	1
POSITIVE_REGULATION_OF_KIDNEY_DEVELOPMENT	0.689	1.5887	0.0451	1	1
METANEPHRIC_TUBULE_FORMATION	0.7859	1.5895	0.024	1	1
INDOLALKYLAMINE_METABOLIC_PROCESS	0.5678	1.5911	0.0355	1	1
RENIN_SECRETION_INTO_BLOOD_STREAM	0.8446	1.5913	0.021	1	1
REGULATION_OF_TRIGLYCERIDE_CATABOLIC_PROCESS	0.6446	1.5913	0.0314	1	1
NEGATIVE_REGULATION_OF_LIPID_CATABOLIC_PROCESS	0.5457	1.5913	0.038	1	1
REGULATION_OF_HISTONE_H3_K14_ACETYLATION	0.748	1.5954	0.0238	1	1
REGULATION_OF_APPETITE	0.5736	1.603	0.025	1	1
NEGATIVE_REGULATION_OF_FIBROBLAST_GROWTH_FACTOR_RECEPTOR_SIGNALING_PATHWAY	0.6191	1.6039	0.0322	1	1
NEURON_GLIAL_CELL_SIGNALING	0.8093	1.6048	0.0194	1	1
SERTOLI_CELL_DEVELOPMENT	0.6484	1.6069	0.034	1	1
COMPLEMENT_DEPENDENT_CYTOTOXICITY	0.6729	1.608	0.0195	1	1
ASPARTATE_FAMILY_AMINO_ACID_CATABOLIC_PROCESS	0.5317	1.6082	0.0498	1	1
QUATERNARY_AMMONIUM_GROUP_TRANSPORT	0.6075	1.6085	0.032	1	1
TANGENTIAL_MIGRATION_FROM_THE_SUBVENTRICULAR_ZONE_TO_THE_OLFACTORY_BULB	0.8071	1.6085	0.0123	1	1
INDOLE_CONTAINING_COMPOUND_METABOLIC_PROCESS	0.5213	1.6089	0.0277	1	1
AMINO_ACID_BETAINE_TRANSPORT	0.7059	1.6169	0.0369	1	1
URETER_DEVELOPMENT	0.6193	1.6176	0.0314	1	1
FATTY_ACID_BETA_OXIDATION_USING_ACYL_COA_DEHYDROGENASE	0.6384	1.6184	0.0429	1	1
DEFINITIVE_HEMOPOIESIS	0.5846	1.6195	0.0468	1	1
NEUTROPHIL_MEDIATED_KILLING_OF_GRAM_NEGATIVE_BACTERIUM	0.8025	1.6226	0.0288	1	1
PROSTATE_GLAND_GROWTH	0.6664	1.6226	0.0249	1	1
REGULATION_OF_TRIGLYCERIDE_BIOSYNTHETIC_PROCESS	0.5868	1.6241	0.0264	1	1
REGULATION_OF_MITOCHONDRIAL_ELECTRON_TRANSPORT_NADH_TO_UBIQUINONE	0.7354	1.6248	0.0246	1	1
MEMBRANE_REPOLARIZATION_DURING_ACTION_POTENTIAL	0.5529	1.6397	0.0418	1	1
ACTIVATION_OF_PHOSPHOLIPASE_C_ACTIVITY	0.5682	1.6432	0.0295	1	1
ORGAN_INDUCTION	0.6289	1.6439	0.0321	1	1
CELLULAR_BIOGENIC_AMINE_METABOLIC_PROCESS	0.4167	1.644	0.0085	1	1
REGULATION_OF_CILIUM_BEAT_FREQUENCY	0.709	1.644	0.0291	1	1
CELLULAR_RESPONSE_TO_FLUID_SHEAR_STRESS	0.6058	1.6456	0.0337	1	1
NEURONAL_ACTION_POTENTIAL_PROPAGATION	0.8047	1.6471	0.0254	1	1
XENOBIOTIC_TRANSPORT	0.4977	1.6473	0.0202	1	1
POSITIVE_REGULATION_OF_HYDROGEN_PEROXIDE_BIOSYNTHETIC_PROCESS	0.7934	1.6483	0.0158	1	1
REGULATION_OF_MEMBRANE_REPOLARIZATION	0.5314	1.6487	0.0339	1	1
FATTY_ACID_BETA_OXIDATION	0.4313	1.6492	0.0393	1	0.999
REGULATION_OF_MICROTUBULE_BASED_MOVEMENT	0.5106	1.6501	0.0441	1	0.998
NEGATIVE_REGULATION_OF_OXIDOREDUCTASE_ACTIVITY	0.5577	1.6519	0.0327	1	0.998
FLUID_TRANSPORT	0.553	1.6524	0.0302	1	0.998
XENOBIOTIC_DETOXIFICATION_BY_TRANSMEMBRANE_EXPORT_ACROSS_THE_PLASMA_MEMBRANE	0.721	1.6572	0.0295	1	0.997
SPECIFICATION_OF_ANIMAL_ORGAN_IDENTITY	0.5576	1.658	0.0333	1	0.997
LEUKOTRIENE_METABOLIC_PROCESS	0.5702	1.6587	0.029	1	0.997
POSITIVE_REGULATION_OF_NEURON_PROJECTION_REGENERATION	0.7056	1.6609	0.0251	1	0.997
OLFACTORY_BULB_INTERNEURON_DEVELOPMENT	0.8313	1.6637	0.0082	1	0.996
REGULATION_OF_VENTRICULAR_CARDIAC_MUSCLE_CELL_MEMBRANE_REPOLARIZATION	0.5723	1.6691	0.02	1	0.995
DEVELOPMENTAL_INDUCTION	0.5534	1.6723	0.012	1	0.995
POSITIVE_REGULATION_OF_SPHINGOLIPID_BIOSYNTHETIC_PROCESS	0.6253	1.6732	0.0368	1	0.994
CAMP_METABOLIC_PROCESS	0.5984	1.6745	0.0143	1	0.994
REGULATION_OF_SEROTONIN_SECRETION	0.8838	1.6785	0.004	1	0.994
ICOSANOID_CATABOLIC_PROCESS	0.77	1.6798	0.0101	1	0.994
HYDROGEN_PEROXIDE_BIOSYNTHETIC_PROCESS	0.642	1.6803	0.0299	1	0.994
MAST_CELL_DIFFERENTIATION	0.8099	1.6838	0.002	1	0.994
CHEMOKINE_C_X_C_MOTIF_LIGAND_2_PRODUCTION	0.6672	1.6873	0.0243	1	0.993
ATRIAL_CARDIAC_MUSCLE_CELL_MEMBRANE_REPOLARIZATION	0.7064	1.6883	0.0231	1	0.993
METAL_ION_EXPORT	0.5247	1.6887	0.0196	1	0.993
NEUROTRANSMITTER_CATABOLIC_PROCESS	0.726	1.6899	0.0214	1	0.993
RESPONSE_TO_ALUMINUM_ION	0.8116	1.694	0.0121	1	0.99
NEGATIVE_REGULATION_OF_PROTEIN_LOCALIZATION_TO_CELL_SURFACE	0.6049	1.6988	0.0326	1	0.989
CELLULAR_RESPONSE_TO_HEPARIN	0.8774	1.7014	0.002	1	0.988
EPITHELIAL_CELL_PROLIFERATION_INVOLVED_IN_SALIVARY_GLAND_MORPHOGENESIS	0.8825	1.7049	0	1	0.987
LIMB_BUD_FORMATION	0.7073	1.7067	0.0157	1	0.986
WATER_TRANSPORT	0.635	1.7094	0.0132	1	0.986
HEART_FIELD_SPECIFICATION	0.6275	1.7119	0.0176	1	0.985
REGULATION_OF_SYSTEMIC_ARTERIAL_BLOOD_PRESSURE_BY_NOREPINEPHRINE_EPINEPHRINE	0.7874	1.714	0.002	1	0.984
GLUTATHIONE_DERIVATIVE_METABOLIC_PROCESS	0.6692	1.7146	0.0265	1	0.984
REGULATION_OF_CILIUM_MOVEMENT	0.606	1.7186	0.032	1	0.983
POSITIVE_REGULATION_OF_SMOOTH_MUSCLE_CELL_DIFFERENTIATION	0.6581	1.7236	0.0253	1	0.98
RENAL_SYSTEM_PROCESS_INVOLVED_IN_REGULATION_OF_BLOOD_VOLUME	0.7315	1.726	0.0176	1	0.98
NEUTROPHIL_MEDIATED_CYTOTOXICITY	0.7175	1.7263	0.0134	1	0.98
POSITIVE_REGULATION_OF_BLOOD_PRESSURE_BY_EPINEPHRINE_NOREPINEPHRINE	0.8316	1.7312	0.002	1	0.976
ETHANOL_METABOLIC_PROCESS	0.6678	1.7359	0.0134	1	0.974
CYCLIC_NUCLEOTIDE_METABOLIC_PROCESS	0.5686	1.7391	0.008	1	0.972
NEGATIVE_REGULATION_OF_CALCIUM_ION_TRANSPORT_INTO_CYTOSOL	0.5904	1.7392	0.0076	1	0.972
EPITHELIAL_CELL_PROLIFERATION_INVOLVED_IN_PROSTATE_GLAND_DEVELOPMENT	0.7702	1.7401	0.014	1	0.972
MIDGUT_DEVELOPMENT	0.6882	1.7426	0.0138	1	0.97
NEGATIVE_REGULATION_OF_POTASSIUM_ION_TRANSMEMBRANE_TRANSPORT	0.5994	1.7458	0.0097	1	0.968
CAMP_CATABOLIC_PROCESS	0.7687	1.7462	0.008	1	0.968
REGULATION_OF_RYANODINE_SENSITIVE_CALCIUM_RELEASE_CHANNEL_ACTIVITY	0.5445	1.7476	0.0138	1	0.966
BICARBONATE_TRANSPORT	0.5413	1.7491	0.006	1	0.965
REGULATION_OF_SYSTEMIC_ARTERIAL_BLOOD_PRESSURE_BY_RENIN_ANGIOTENSIN	0.6664	1.7523	0.008	1	0.96
NEGATIVE_REGULATION_OF_MULTICELLULAR_ORGANISM_GROWTH	0.7533	1.7539	0.012	1	0.96
REGULATION_OF_DELAYED_RECTIFIER_POTASSIUM_CHANNEL_ACTIVITY	0.6284	1.754	0.0111	1	0.96
ADENYLATE_CYCLASE_ACTIVATING_ADRENERGIC_RECEPTOR_SIGNALING_PATHWAY	0.6476	1.7565	0.012	1	0.959
CARDIAC_MUSCLE_CELL_MEMBRANE_REPOLARIZATION	0.5517	1.7576	0.014	1	0.959
REGULATION_OF_SYSTEMIC_ARTERIAL_BLOOD_PRESSURE_BY_CIRCULATORY_RENIN_ANGIOTENSIN	0.6967	1.762	0.0157	1	0.958
POSITIVE_REGULATION_OF_ANIMAL_ORGAN_MORPHOGENESIS	0.6373	1.7673	0.0119	1	0.954
REGULATION_OF_CARDIAC_MUSCLE_CELL_MEMBRANE_REPOLARIZATION	0.5887	1.7683	0.0139	1	0.953
REGULATION_OF_ATRIAL_CARDIAC_MUSCLE_CELL_MEMBRANE_REPOLARIZATION	0.8083	1.769	0.0038	1	0.952
SERTOLI_CELL_DIFFERENTIATION	0.6208	1.7718	0.0098	1	0.951
RESPONSE_TO_HEPARIN	0.8531	1.7722	0.004	1	0.951
BLOOD_COAGULATION_INTRINSIC_PATHWAY	0.7122	1.7739	0.0163	1	0.95
MEMBRANE_REPOLARIZATION	0.56	1.7794	0.0121	1	0.942
NEGATIVE_REGULATION_OF_POTASSIUM_ION_TRANSPORT	0.5944	1.8008	0.0096	1	0.919
NEGATIVE_REGULATION_OF_VOLTAGE_GATED_POTASSIUM_CHANNEL_ACTIVITY	0.7511	1.8057	0.0055	1	0.916
STEROL_HOMEOSTASIS	0.508	1.8087	0.004	1	0.911
REGULATION_OF_HYDROGEN_PEROXIDE_BIOSYNTHETIC_PROCESS	0.7419	1.8214	0.0039	1	0.897
DRUG_TRANSMEMBRANE_TRANSPORT	0.8117	1.8302	0	1	0.886
VENTRICULAR_CARDIAC_MUSCLE_CELL_MEMBRANE_REPOLARIZATION	0.6188	1.8304	0.004	1	0.886
RENAL_SYSTEM_PROCESS_INVOLVED_IN_REGULATION_OF_SYSTEMIC_ARTERIAL_BLOOD_PRESSURE	0.7093	1.8401	0.0079	1	0.87
DEFINITIVE_ERYTHROCYTE_DIFFERENTIATION	0.9193	1.8453	0.002	1	0.859
NEGATIVE_REGULATION_OF_FATTY_ACID_BETA_OXIDATION	0.9163	1.852	0	1	0.851
CYCLIC_NUCLEOTIDE_CATABOLIC_PROCESS	0.7167	1.8536	0.0081	1	0.849
EXPORT_ACROSS_PLASMA_MEMBRANE	0.5659	1.8631	0.0079	1	0.825
PURINE_CONTAINING_COMPOUND_CATABOLIC_PROCESS	0.4856	1.8669	0.0021	1	0.818
MEMBRANE_REPOLARIZATION_DURING_VENTRICULAR_CARDIAC_MUSCLE_CELL_ACTION_POTENTIAL	0.7439	1.8717	0.0061	1	0.811
REGULATION_OF_SUPEROXIDE_DISMUTASE_ACTIVITY	0.8668	1.8804	0.002	1	0.798
NEGATIVE_REGULATION_OF_DELAYED_RECTIFIER_POTASSIUM_CHANNEL_ACTIVITY	0.8045	1.8928	0	1	0.764
LEPTIN_MEDIATED_SIGNALING_PATHWAY	0.6993	1.9179	0.0059	1	0.703
POTASSIUM_ION_EXPORT_ACROSS_PLASMA_MEMBRANE	0.7528	1.9382	0.002	1	0.641
PLATELET_ACTIVATING_FACTOR_METABOLIC_PROCESS	0.8496	1.9693	0	1	0.561
NEGATIVE_REGULATION_OF_FATTY_ACID_OXIDATION	0.8321	2.0614	0	1	0.313
