# Supplementary material for: Comprehensive characterization of MUC16 mutations in lung adenocarcinoma for immunotherapies and prognosis: An observational study
Source: Medicine (Baltimore). 2023 Nov 3;102(44):e35481. doi: 10.1097/MD.0000000000035481 (PMC10627637; doi:10.1097/MD.0000000000035481)
Supplement: Supplementary file 2 [file medi-102-e35481-s002.xlsx]

## Sheet: Sheet1
Table S2 Immune-associated DEGs between MUC16MUT and MUC16WT LUAD patients
Tag	lfc	pvalue	FDR
DYSF	-0.878719	2.40117e-05	0.35679
TLR1	-0.810332	7.99397e-05	1
GNAI1	-0.919834	0.000132331	1
PKIB	-1.57923	0.000156426	1
SLC36A1	-0.661249	0.000382105	1
SATB1	-1.12264	0.00040903	1
CA2	-0.818606	0.00042469	1
KCNK13	-1.28246	0.000427045	1
SLC16A1	-1.24035	0.000630277	1
EPOR	0.59411	0.000747313	1
CRACR2B	0.83258	0.000902054	1
CD300A	-0.5949	0.000934597	1
UBASH3B	-0.993908	0.000958403	1
ZBTB20	-0.971293	0.00107993	1
AK4	-1.2031	0.00162309	1
GJC1	-0.847943	0.00169733	1
PTGS1	-0.762504	0.00175287	1
DNASE1L2	1.61114	0.00179575	1
KCNJ4	2.694	0.00182716	1
ABCA7	0.615986	0.00187886	1
PTPN22	-0.929069	0.00191957	1
CCR1	-0.683421	0.00195598	1
TRAPPC3L	-3.05701	0.00202148	1
SIGLEC10	-0.734328	0.0024191	1
CCNO	0.988697	0.00245776	1
LIPG	-1.53383	0.00261526	1
GNGT2	-0.786643	0.00264513	1
CD68	-0.839648	0.00308532	1
EYA4	-2.31265	0.00322987	1
CD80	-1.13604	0.00330964	1
PCDH10	-2.21435	0.00343743	1
DSE	-0.814506	0.00343888	1
SLC16A1-AS1	-1.24681	0.00353626	1
SIGLEC8	-1.62489	0.00354966	1
PGGHG	0.928165	0.00357419	1
ABCA1	-0.706344	0.0037834	1
PLOD2	-0.774666	0.00385389	1
AFAP1L1	-0.865897	0.00393147	1
FBXO41	0.759589	0.00397082	1
SLC2A9	-0.838907	0.00403831	1
CETP	-0.905813	0.00421632	1
ADGRL2	-0.681759	0.0042807	1
APBB1IP	-0.605305	0.00431912	1
EPSTI1	-0.674476	0.00441308	1
EPB41L2	-0.591687	0.00446667	1
HTR7	-1.73494	0.00448442	1
HS3ST3B1	-0.759166	0.00450598	1
DDR2	-0.655827	0.00459878	1
NPEPL1	0.957845	0.00461258	1
NPR3	-1.15571	0.0050941	1
UCN	0.925772	0.00510677	1
TBX3	-0.871037	0.00522468	1
KIF9	0.586597	0.00536306	1
CHST11	-0.6405	0.0054785	1
GOLGA6L5P	1.4256	0.00570886	1
FOXD4	1.15194	0.00575293	1
RNU4-1	2.52075	0.00585735	1
IL21R	-0.90134	0.00606247	1
PIP4P2	-0.60408	0.00609097	1
CBR3-AS1	1.22594	0.00614364	1
ROBO4	-0.686714	0.00617465	1
CHRFAM7A	-1.92964	0.00618129	1
FBXL7	-0.6007	0.00622678	1
CD86	-0.588247	0.006409	1
PPARGC1B	-1.22564	0.00643177	1
FSCN2	0.687341	0.00645798	1
NLRP7	-1.5992	0.00650407	1
CACNB1	0.812382	0.00653781	1
GPR84	-1.02821	0.00654184	1
LRP5L	0.953525	0.0066103	1
CDH6	-0.858251	0.00676899	1
AGPAT4	-0.792187	0.00679492	1
ADAMTSL3	-1.50663	0.00687664	1
RASGRP1	-0.747024	0.00695141	1
TLR7	-1.16092	0.00700892	1
TFEC	-0.978916	0.00711184	1
ARHGAP11A	-0.69921	0.00716624	1
VGLL3	-1.21482	0.00724534	1
TSPAN7	-1.04503	0.00724765	1
CALHM6	-0.858283	0.0074338	1
ACE	-0.601671	0.00763867	1
PALM2AKAP2	-1.4177	0.0077724	1
PIK3AP1	-0.657148	0.00796947	1
TNFSF18	-1.37366	0.00804836	1
SNHG11	0.591681	0.0080495	1
ZEB2	-0.750783	0.00807335	1
ANGPTL5	-1.59277	0.00808172	1
PTAFR	-0.603281	0.00820062	1
LINC02605	-1.69588	0.00822558	1
EPB41L3	-0.936408	0.00823933	1
RYR1	1.13789	0.00829358	1
CRYBB1	-0.681621	0.00833121	1
ITGB7	-0.738995	0.00843137	1
ADGRE2	-1.13485	0.0087961	1
SFMBT2	-0.838176	0.00890909	1
LINC01094	-0.859334	0.00893905	1
PKIA	-1.3071	0.00902469	1
RTP4	-0.700186	0.00912474	1
GPRIN3	-0.779654	0.00912478	1
AOAH	-0.784087	0.00914908	1
MEFV	-1.23179	0.00917726	1
C8orf34	-1.83612	0.00949232	1
MPIG6B	-1.35703	0.0095067	1
CLUHP3	0.761134	0.00954102	1
ADARB1	-0.595957	0.00958253	1
MT-TC	0.591548	0.00970084	1
LEPR	-1.10786	0.00978458	1
LRRC56	1.08991	0.00990681	1
MCIDAS	1.10623	0.0100213	1
ANO9	0.738659	0.0100596	1
TRBV6-1	-1.23709	0.0101214	1
EDIL3	-0.8114	0.0101821	1
GIMAP8	-0.771282	0.0104237	1
DIPK2B	-0.676606	0.0104715	1
MYCT1	-0.621472	0.010483	1
FAM111B	-0.673938	0.0107842	1
LILRB2	-0.702653	0.0108303	1
MIR6819	1.29204	0.0108513	1
OCM	1.97603	0.0109089	1
STC1	-0.957728	0.010985	1
SUCNR1	-1.10209	0.0110856	1
LRRC3C	2.16254	0.0113083	1
ZNF804A	-1.44225	0.0114448	1
NKAPL	-1.37403	0.0115083	1
CHST4	-2.10754	0.0115456	1
HKDC1	-1.23038	0.0115671	1
REM2	1.37298	0.0115805	1
ACKR4	-1.59698	0.0115871	1
PABPC1L	0.830404	0.0118379	1
THBD	-0.633562	0.0118908	1
NOD2	-0.600846	0.0119094	1
PROZ	2.03704	0.0119477	1
RAB33A	-0.594804	0.0122036	1
CEP295NL	-1.47664	0.0125088	1
PPP1R26-AS1	1.00299	0.0125515	1
PIK3R6	-0.663868	0.0126526	1
LIME1	0.796536	0.0126685	1
HDHD5-AS1	1.50736	0.0126695	1
STX11	-0.729012	0.0126753	1
PLCD3	-0.657147	0.0127043	1
TLX2	3.79062	0.0127594	1
PHLDB2	-1.00755	0.0128463	1
KLRC1	-1.57998	0.0128664	1
PCDH17	-0.907755	0.0128714	1
CCBE1	-2.27746	0.0129514	1
IFIT2	-0.596393	0.0132157	1
PLA2G6	0.77768	0.013356	1
ITGA4	-0.819896	0.0134044	1
CORT	1.35268	0.0134235	1
CCZ1B	0.686395	0.0135336	1
STXBP6	-2.14802	0.0135434	1
CD300LB	-1.00176	0.0135553	1
SLC9A9	-0.632798	0.0135972	1
FCGR1A	-0.678981	0.0139071	1
RPS26P28	1.5952	0.0139262	1
NID2	-0.758559	0.0141105	1
TSGA10	0.769859	0.0141353	1
CD163	-0.588189	0.0142149	1
KLRC3	-2.87123	0.0142235	1
EMX1	1.61286	0.0143313	1
ZNF774	0.633446	0.0143833	1
CLDN9	0.848069	0.0144087	1
HOXC9	2.6	0.0144817	1
IL20RB	-1.49995	0.0145624	1
NHSL2	-1.14981	0.014687	1
NCKAP5	-2.91373	0.0147411	1
PGBD5	-1.11263	0.0147596	1
NOVA2	-1.03359	0.0148349	1
CLSPN	-0.897574	0.0150288	1
CALHM5	-1.0667	0.0150907	1
TCF4	-0.651703	0.0151877	1
LEMD1	0.955776	0.0152125	1
NOXA1	0.785416	0.0153879	1
DLGAP4-AS1	1.03327	0.0157157	1
CX3CR1	-1.20501	0.0157336	1
KLHL35	1.19554	0.015813	1
NAIPP1	-1.83641	0.0158304	1
CD36	-1.33662	0.0158504	1
MSH5-SAPCD1	1.42656	0.0158861	1
LOX	-0.5906	0.0160829	1
DENND2A	-0.809723	0.0163451	1
CCDC159	0.633972	0.0163777	1
SEMA6A	-1.16742	0.0165198	1
SHCBP1	-0.661853	0.0169524	1
FAM83B	-5.07036	0.0172296	1
ZNF487	0.869069	0.0172626	1
ADTRP	-1.09039	0.0173139	1
TRPM8	-3.20169	0.0174228	1
TREX1	0.716173	0.0175534	1
AKT3	-0.676393	0.0177113	1
CCL8	-1.17928	0.0177148	1
SCN2A	-1.84891	0.0177701	1
FAT2	-2.7123	0.0178036	1
ZFHX4	-1.12437	0.0180328	1
RAET1E	-1.56635	0.0181557	1
SPDEF	0.637037	0.0181753	1
TTC6	1.38716	0.0187243	1
LILRB1	-0.663434	0.0188409	1
TLL1	-1.58737	0.0188864	1
NCF1B	-0.711342	0.0189265	1
SAPCD1	1.57567	0.0189732	1
RTEL1-TNFRSF6B	0.946199	0.0190228	1
MYZAP	-1.18278	0.019105	1
ASIC3	1.2882	0.0191087	1
LAMA1	-1.30174	0.0191399	1
TNF	-0.925166	0.0192559	1
ENDOU	1.29324	0.0193764	1
WDR17	-2.16355	0.0195883	1
FIBCD1	-1.46771	0.0196627	1
CMKLR1	-0.73704	0.0196911	1
LDLRAD3	-0.705165	0.0197348	1
P2RY1	-0.915176	0.0197466	1
ARVCF	0.676216	0.0197729	1
AK4P1	-1.13033	0.0199401	1
CD8B2	-2.1062	0.0199535	1
ARHGEF6	-0.585078	0.0199894	1
HMGN5	-0.709154	0.0203042	1
NT5M	0.954605	0.0203806	1
ZNF423	-0.743436	0.0204109	1
MAP1B	-0.932352	0.020537	1
SOX7	-1.20126	0.0207333	1
NKX2-1-AS1	0.6322	0.0208675	1
ENPEP	-0.875515	0.0208722	1
DIAPH2	-0.593176	0.0209571	1
HSD17B2	-2.90537	0.021024	1
MSC	-0.711651	0.0210582	1
LINC01355	0.868092	0.0211405	1
RPA4	-1.76277	0.0212282	1
SAMSN1	-0.643592	0.0212413	1
NEDD4	-0.58837	0.0213655	1
LCN1P1	3.31813	0.0213682	1
AGPAT4-IT1	-1.79533	0.0214871	1
GBP5	-0.816122	0.0214935	1
LRRC75B	0.705679	0.0215816	1
SLC1A3	-0.760459	0.0216045	1
TRAV13-1	-1.07167	0.0216204	1
LILRB4	-0.736643	0.0217793	1
KHDC1	0.695867	0.0218771	1
CENPV	0.747281	0.0218915	1
TMEM200A	-0.747629	0.0219242	1
TRIM74	1.30424	0.0219992	1
FOXF1	-0.692184	0.0220215	1
CDH13	-1.12487	0.0221987	1
MIR568	-0.626807	0.0222199	1
SVEP1	-0.994048	0.0222926	1
MITF	-0.622943	0.0223133	1
IL4I1	-0.615159	0.0223222	1
PPP2R2B	-1.04466	0.0224052	1
RAPGEF4	-1.04594	0.022482	1
AKAP5	-0.820466	0.0225069	1
VAV3	-0.875722	0.0227854	1
SCAT1	1.13059	0.0228106	1
PHEX	-1.24251	0.0229806	1
SLC26A4	-1.89695	0.0231957	1
ANKLE1	1.3364	0.0232531	1
FGL2	-0.59329	0.0233138	1
XCL2	-1.11355	0.0233889	1
CXCL10	-0.674576	0.0233901	1
LILRA6	-0.837507	0.0234237	1
ZGLP1	1.16898	0.0235325	1
TNFSF4	-0.801425	0.0235607	1
TRPC3	-0.952568	0.0238746	1
SIPA1L2	-0.594639	0.023925	1
CLEC1A	-0.783114	0.0241647	1
KRT36	-1.0767	0.0243654	1
IRX1	-2.66057	0.0243762	1
PODXL2	0.672893	0.0244038	1
TRAV10	-1.7029	0.0244728	1
PABPC4L	-1.18288	0.0244979	1
ANO7	0.852357	0.0247698	1
SAA1	-0.717262	0.0248549	1
APOBEC3G	-0.601621	0.0250623	1
TPO	1.10218	0.0251376	1
MIR589	0.876133	0.0251511	1
TRGV3	-1.26338	0.0251619	1
MIR331	0.928676	0.0253138	1
HRH2	-1.0316	0.0259967	1
MMP12	-0.731345	0.0260401	1
KLC3	0.646363	0.0261188	1
PDE4B	-0.645412	0.0263229	1
ABCC9	-0.678802	0.0263828	1
MATK	-0.674343	0.026454	1
SLC16A7	-1.13213	0.0267832	1
APLN	-0.758781	0.0268145	1
SRCIN1	0.74624	0.0269026	1
MCC	-0.620147	0.02692	1
NPY4R	-3.56118	0.0271267	1
FRMD4A	-0.703768	0.0271437	1
TLR3	-0.809228	0.0272049	1
CHRM5	-1.0083	0.0273463	1
PBX4	0.667635	0.0274603	1
SNHG12	0.593718	0.0276169	1
IL19	2.3038	0.027624	1
LILRA1	-1.09929	0.0276425	1
DOCK4	-0.633277	0.0276518	1
POTEG	-2.03471	0.0279853	1
PCAT19	-0.828503	0.0280967	1
FOXC1	-0.742398	0.0281686	1
B4GALNT1	-2.02862	0.0281751	1
NCR1	-1.65443	0.0282783	1
P2RX7	-0.719019	0.0283165	1
IGKV1D-12	-1.14501	0.0284357	1
C8orf88	-1.22114	0.0284661	1
TREX2	1.04945	0.0285275	1
HSPA12B	-0.619078	0.0285667	1
CCDC192	0.967118	0.028589	1
CACNA2D1	-1.02473	0.0287276	1
TEK	-0.947691	0.0288325	1
BVES	-1.04991	0.0288369	1
ANXA8L1	-3.21607	0.0288963	1
CCL4	-0.619107	0.0289835	1
CCDC73	1.03052	0.0289914	1
CD84	-0.708549	0.0290275	1
MATN1-AS1	1.0485	0.029041	1
ZCWPW2	0.68039	0.0291131	1
ASRGL1	0.69888	0.0293297	1
CCL3	-0.622416	0.0293657	1
PRELID3A	0.91105	0.0294277	1
IL27	-1.12937	0.0294672	1
SLC26A2	-0.593243	0.0294855	1
GOLGA7B	0.629517	0.029711	1
HOXD3	1.76808	0.0300944	1
DCLK3	-1.16361	0.0301106	1
ZNF90	1.61761	0.0302965	1
LDB2	-0.630279	0.0305548	1
NEIL1	0.753146	0.0306377	1
CARD11	-0.630253	0.030686	1
CALCRL	-0.65465	0.0308005	1
LAG3	-0.745077	0.0317223	1
IQGAP2	-0.800244	0.0319673	1
URAHP	1.18296	0.0320287	1
ARL6IP4	0.797534	0.0322777	1
CATSPERG	0.842503	0.032503	1
HPX	2.40622	0.0325858	1
GABRB3	-3.09068	0.0326062	1
GNLY	-0.921076	0.0329187	1
SCART1	1.94924	0.0329674	1
NPBWR1	1.61884	0.032969	1
KIAA1549L	-1.90061	0.0329792	1
SH3GL2	-3.15129	0.0331117	1
SMOC1	-1.54764	0.0332825	1
IL1B	-0.944762	0.0333037	1
KIF12	1.81308	0.033541	1
CRIP1	0.654774	0.0336558	1
SNX20	-0.60749	0.0336827	1
SLC18A2	-1.65669	0.0338163	1
CD180	-0.705353	0.0338855	1
PTPRB	-0.816097	0.0339305	1
RBBP8NL	0.671751	0.0339849	1
TNNI3	2.06718	0.0340238	1
TRAV27	-1.24964	0.0340393	1
SAA2	-1.0468	0.0340774	1
SEMA3D	-1.30696	0.0341261	1
DNAH17	0.78487	0.0341454	1
TMEM184A	0.714393	0.034181	1
TAL1	-1.03972	0.0342743	1
FAM229A	1.16203	0.0343155	1
ABO	0.67222	0.0343537	1
RSAD2	-0.621253	0.0343787	1
FASLG	-1.35695	0.0344901	1
FAM209B	0.792075	0.0345274	1
TLR6	-0.666504	0.0345728	1
SNCA	-1.03172	0.0346209	1
SNORD69	1.31431	0.0347595	1
MAMDC4	1.0161	0.0348743	1
TRIM3	0.628512	0.0349303	1
RHOXF1	1.66478	0.0353122	1
SCN11A	-1.10932	0.0354202	1
ANKRD19P	1.10337	0.0355602	1
PEAR1	-0.72691	0.035616	1
KCNMA1	-1.244	0.0357265	1
TMEM52	0.863487	0.0360663	1
PDCD1LG2	-0.73568	0.0360785	1
RHPN1-AS1	0.841658	0.0364481	1
SPECC1	-0.625159	0.0365037	1
LILRB3	-0.72401	0.0365121	1
S1PR5	-0.974166	0.036708	1
SOCS2	-0.652146	0.0367806	1
HSD17B3	1.5032	0.0370484	1
GPR34	-0.618322	0.0372608	1
HSPA12A	-0.668908	0.0372758	1
IL12RB1	-0.669466	0.0374105	1
KMO	-1.034	0.0374641	1
CD300E	-0.758386	0.0374652	1
GET4	0.707452	0.0377872	1
HPN-AS1	1.96891	0.0378866	1
TRAV41	-0.932441	0.0381305	1
SNHG28	1.02771	0.0381535	1
MSTN	1.48845	0.0382089	1
C10orf55	-0.877382	0.0383941	1
PTX4	1.79548	0.0384045	1
CCR5	-0.670062	0.0384129	1
IMPG2	-0.936562	0.0385242	1
RETREG1	-1.03213	0.0386606	1
PCDH20	-2.30609	0.0387073	1
NRG1	-1.76295	0.038795	1
ATP10A	-0.659506	0.0392655	1
FAM86B2	-0.943038	0.0392841	1
KNL1	-0.661678	0.0393323	1
NINL	0.614071	0.039363	1
STAG3L5P-PVRIG2P-PILRB	1.02031	0.0395007	1
RGPD8	-1.12392	0.0396899	1
CLEC6A	-1.23904	0.0398885	1
CACNA1F	1.13266	0.0400016	1
CCDC7	1.03079	0.040081	1
SIGLEC7	-0.661145	0.0401553	1
TRGC1	-1.01	0.0404233	1
AZIN2	0.863074	0.0405082	1
PLA1A	-0.881915	0.0405377	1
ATG16L2	0.839451	0.0406167	1
SLC16A6	-0.946722	0.0406415	1
MILR1	-0.588991	0.040762	1
GRIN1	1.54257	0.0408171	1
LY6K	1.28552	0.0408392	1
SERHL	0.951242	0.0408694	1
PTPRN	-2.44109	0.0409417	1
CD33	-0.729589	0.0410781	1
TAS2R14	0.935214	0.04124	1
CRYGS	0.851323	0.0412705	1
GPR65	-0.69781	0.0413286	1
PXN-AS1	0.614212	0.0414327	1
ACOD1	-3.07087	0.0414459	1
AMY2B	1.35609	0.0416029	1
GNRH1	0.743855	0.0416799	1
DICER1-AS1	1.06263	0.0416824	1
TRIM58	-2.90611	0.041699	1
GNB1L	0.794985	0.0419028	1
SLC37A2	-0.608561	0.0421152	1
MCMDC2	1.40146	0.0421163	1
ZNF366	-0.962022	0.0421602	1
PTPRO	-0.801362	0.0422237	1
SSTR1	-2.04487	0.0422622	1
SAMD3	-1.05931	0.0423216	1
PLCXD2	-1.07362	0.0423254	1
TRAV30	-1.22633	0.042353	1
TMEM88B	1.94983	0.0423997	1
PDE11A	-1.77298	0.0424406	1
DPP10	1.64215	0.0425533	1
SLC25A29	0.625757	0.0428584	1
CELSR3	0.928666	0.0431107	1
ROR1-AS1	-1.21566	0.0431146	1
CD200R1	-0.788997	0.0431201	1
ADGRG2	-1.12974	0.0433314	1
GDF6	-2.32283	0.0435752	1
CSPG4	-0.657852	0.0436742	1
ADPGK-AS1	-1.20744	0.0444164	1
NBPF11	0.893582	0.0445275	1
XAF1	-0.70322	0.0446612	1
MIPOL1	0.700427	0.0447645	1
DOCK2	-0.62189	0.0447764	1
MUC15	0.797337	0.0447824	1
TICAM2	-0.967388	0.0448854	1
PTGES3L-AARSD1	1.82505	0.0449835	1
NPIPB3	0.877257	0.0452096	1
OVGP1	1.03126	0.0457368	1
SIGLEC1	-0.604884	0.0458483	1
GUCY2C	0.845665	0.0461658	1
A3GALT2	1.48748	0.0462491	1
PANX2	-0.655387	0.0462556	1
TRAV2	-1.108	0.0462638	1
KLRF1	1.59303	0.0462918	1
PRR22	0.993945	0.0463237	1
GPR146	-0.849026	0.046368	1
LINC00244	2.87084	0.0463741	1
ABCG2	-0.806478	0.0464231	1
TRAV17	-1.04906	0.0464987	1
ZFPM2	-0.807877	0.0466529	1
DCST1	1.18309	0.0467505	1
TRBV4-1	-1.00144	0.0468956	1
MED12L	-1.30766	0.0470031	1
PRSS53	0.924755	0.0472603	1
SLC16A11	1.05323	0.0473036	1
STAG3L5P	0.644069	0.047366	1
TSLP	-1.619	0.0474878	1
ZC3H12C	-0.700856	0.0477293	1
CCRL2	-0.632791	0.0479909	1
TRAV14DV4	-1.25789	0.0483451	1
NLGN4X	-2.24136	0.0483761	1
MT3	-1.5722	0.0483888	1
PACERR	1.28724	0.0485225	1
AHSA2P	0.645649	0.0486588	1
CD244	-0.937047	0.0487408	1
ICOS	-0.837035	0.0489124	1
GPR17	-1.09051	0.0490187	1
WSCD1	-1.08438	0.0490438	1
TRGV5	-1.3626	0.049083	1
GRM1	-2.56712	0.0490843	1
MAP2K6	-0.969279	0.0491003	1
PLCH2	1.23733	0.0492142	1
DPF3	-0.878162	0.0494102	1
DLX4	0.847967	0.0494254	1
IL18R1	-0.607691	0.0495458	1
TRDV3	-2.64352	0.0495697	1
CYP2D7	1.47495	0.0498067	1
PABPC5	-0.699292	0.049812	1
FAM221A	0.791868	0.0498245	1
BRICD5	1.04886	0.0499534	1
