# Supplementary material for: Comprehensive characterization of MUC16 mutations in lung adenocarcinoma for immunotherapies and prognosis: An observational study
Source: Medicine (Baltimore). 2023 Nov 3;102(44):e35481. doi: 10.1097/MD.0000000000035481 (PMC10627637; doi:10.1097/MD.0000000000035481)
Supplement: Supplementary file 3 [file medi-102-e35481-s003.xlsx]

## Sheet: Sheet1
Table S3 the 100 of 497 DEGs were considerably linked to the OS of patients analyzed by Cox regression analysis.
Tag	HR	Lower	Upper	Likelihood	logrank	Wald
PLCD3	1.50227	1.25807	1.79388	2.2652e-05	6.42872e-06	6.91316e-06
LDLRAD3	1.60271	1.29855	1.9781	2.67061e-05	9.95839e-06	1.11726e-05
FAM83B	1.47154	1.23516	1.75316	6.28667e-05	1.15644e-05	1.53317e-05
RAET1E	1.65328	1.27174	2.14928	0.000632799	0.000156863	0.000172895
SLC16A1	1.23199	1.0906	1.3917	0.00139753	0.00076382	0.000795216
CD200R1	0.471553	0.303924	0.731638	0.000351743	0.000804994	0.000795912
SLC18A2	0.479599	0.31164	0.73808	0.000211001	0.000847927	0.000835613
LY6K	1.21278	1.08019	1.36164	0.00145041	0.000998759	0.0010918
SPECC1	1.59626	1.19708	2.12854	0.00187328	0.00148076	0.0014471
SHCBP1	1.38325	1.13146	1.69108	0.00183171	0.00152169	0.00155209
ARHGAP11A	1.3294	1.10897	1.59364	0.00259512	0.00198301	0.00208243
AK4P1	1.87217	1.2374	2.83257	0.00436491	0.00287301	0.00299545
IL20RB	1.16232	1.04895	1.28794	0.00613149	0.00379145	0.00407011
STC1	1.20174	1.0606	1.36167	0.00487574	0.00396339	0.003941
SLC16A11	0.706013	0.557444	0.89418	0.00179646	0.00404984	0.0038797
PLOD2	1.20471	1.06072	1.36825	0.00435305	0.00410482	0.00413677
TRAV14DV4	0.57765	0.397054	0.840389	0.00225286	0.0041458	0.00411681
ARHGEF6	0.734907	0.594053	0.909157	0.00443509	0.00444165	0.0045505
ATG16L2	0.73529	0.594524	0.909385	0.00378958	0.0044486	0.00456769
SCAT1	1.32522	1.08964	1.61173	0.00684288	0.00480897	0.00480858
NEDD4	1.44785	1.11034	1.88795	0.00873088	0.00629679	0.0062776
GPR146	0.417686	0.221715	0.786874	0.00445008	0.00677814	0.00689835
AZIN2	0.637883	0.459598	0.885326	0.00615715	0.00710064	0.00718356
ANXA8L1	1.44082	1.09855	1.88973	0.0191172	0.00723772	0.00831018
NEIL1	0.725677	0.573153	0.918789	0.00678734	0.00764635	0.00773275
GIMAP8	0.74257	0.595704	0.925644	0.0074597	0.00813306	0.0081172
ITGA4	0.73785	0.588015	0.925866	0.00718333	0.00870035	0.00866344
CX3CR1	0.732997	0.57978	0.926705	0.00709208	0.00914395	0.00942615
CD180	0.723591	0.567018	0.923397	0.00794414	0.00914398	0.00930704
CLUHP3	0.747275	0.599779	0.931042	0.00838797	0.00928866	0.00940734
PKIB	1.18298	1.04159	1.34355	0.0119463	0.00952796	0.00966758
TSPAN7	0.850271	0.750984	0.962684	0.00822273	0.0101948	0.0104598
DOCK4	0.703184	0.536504	0.921647	0.00849819	0.0110161	0.0107395
FAM111B	1.25433	1.05247	1.49492	0.0129584	0.0112572	0.0113683
ZNF366	0.52593	0.318317	0.868954	0.0095919	0.0119345	0.012133
NPBWR1	1.40207	1.0744	1.82967	0.0218583	0.0120899	0.0128325
RGPD8	0.171326	0.0435423	0.674114	0.0065909	0.012846	0.0115958
KLHL35	0.733465	0.573731	0.93767	0.00958821	0.0131007	0.013379
NKX2-1-AS1	0.837414	0.727062	0.964516	0.014685	0.0136539	0.0138521
ADPGK-AS1	0.050811	0.00525773	0.49104	0.00148247	0.0136785	0.010039
NID2	1.27417	1.04872	1.54808	0.0172686	0.0147692	0.0147359
KNL1	1.34699	1.05953	1.71244	0.0184063	0.0148155	0.0150103
CACNB1	0.76165	0.611125	0.949252	0.013099	0.0152754	0.0153695
DOCK2	0.770057	0.622153	0.953122	0.0154698	0.0161132	0.0163422
CD84	0.795179	0.659539	0.958714	0.0147965	0.0162165	0.0163143
AK4	1.20511	1.03452	1.40382	0.0163931	0.0162512	0.0165846
FOXF1	0.74124	0.580523	0.946452	0.0140859	0.0163482	0.016336
CBR3-AS1	0.619862	0.419265	0.916434	0.0124576	0.0164513	0.0165117
TLR7	0.718264	0.547385	0.942487	0.0147634	0.0167446	0.0169737
LDB2	0.746769	0.587522	0.949179	0.015226	0.0169428	0.0170238
ARVCF	0.748234	0.589721	0.949355	0.0145613	0.0169758	0.0169474
SATB1	0.73494	0.570534	0.946721	0.0157556	0.0169999	0.0171371
LRRC56	0.752542	0.595375	0.951199	0.0145183	0.0174292	0.0173806
NHSL2	0.507196	0.289742	0.887849	0.0127441	0.0175517	0.0174842
TEK	0.759059	0.604367	0.953346	0.0145706	0.0176945	0.0177469
SNX20	0.745321	0.58383	0.951482	0.0176874	0.0180173	0.0183178
SNHG12	0.797242	0.659823	0.96328	0.0192164	0.0186713	0.0188976
RAPGEF4	0.592612	0.384496	0.913374	0.0107005	0.0187477	0.017765
ANGPTL5	0.14673	0.0285257	0.754746	0.00936939	0.0209648	0.0216365
NCKAP5	0.6917	0.504288	0.94876	0.0137243	0.0215193	0.0222422
SCART1	0.614483	0.404166	0.934245	0.0165454	0.022175	0.0227172
C8orf34	0.581266	0.36477	0.926255	0.0134422	0.0226029	0.0224773
TSLP	0.341517	0.13512	0.863189	0.0142035	0.0227389	0.0231502
GNAI1	1.26504	1.03311	1.54902	0.0234782	0.0229581	0.0228929
GPR65	0.721301	0.54416	0.956109	0.0202862	0.0229996	0.0230792
LOX	1.18425	1.02331	1.37051	0.0258169	0.023228	0.0232601
ITGB7	0.725055	0.548509	0.958426	0.0215781	0.0236345	0.0239321
SLC9A9	0.726177	0.549338	0.959943	0.0235736	0.0244714	0.0246355
CLSPN	1.25694	1.02769	1.53733	0.0297482	0.0258406	0.0260266
CHST11	1.24772	1.02672	1.5163	0.0275169	0.026135	0.0260749
PBX4	0.678931	0.482333	0.955662	0.0224687	0.0262416	0.0264221
MUC15	0.880606	0.786845	0.985539	0.0245269	0.0265995	0.0268583
SAMD3	0.398809	0.176457	0.901343	0.0193112	0.026699	0.0271307
TRBV4-1	0.701101	0.511185	0.961576	0.0208937	0.0272974	0.0275916
HOXD3	8.32275	1.25603	55.1486	0.0379497	0.0278597	0.0280757
SLC25A29	0.810806	0.672208	0.97798	0.026084	0.0284429	0.0283247
ZNF90	0.783305	0.628856	0.975687	0.023974	0.0288946	0.0292852
TAL1	0.535677	0.306229	0.937042	0.0207307	0.0289447	0.0286783
FAM209B	0.393566	0.169472	0.913979	0.025491	0.029728	0.0300676
KIAA1549L	1.56447	1.0444	2.34352	0.0499639	0.030507	0.0299561
CLEC1A	0.636425	0.421781	0.960301	0.025407	0.031301	0.0313215
CCDC159	0.747073	0.57276	0.974437	0.0298335	0.0313872	0.0314774
PABPC1L	0.854954	0.740978	0.986461	0.0313902	0.0315336	0.0318174
ZEB2	0.762371	0.595467	0.976057	0.0263349	0.0322834	0.0313821
CD33	0.697865	0.501592	0.97094	0.030316	0.0324342	0.0327617
CD300LB	0.556875	0.325243	0.95347	0.0248868	0.0332794	0.0328737
GPR34	0.828722	0.696257	0.986389	0.0322716	0.0343609	0.0344995
CD80	0.666321	0.455395	0.974941	0.0315465	0.036562	0.0365592
DLGAP4-AS1	0.416221	0.183685	0.943132	0.0157515	0.0368261	0.0357068
TRAV13-1	0.764638	0.593716	0.984765	0.0327126	0.037536	0.0376266
LRP5L	0.746252	0.562769	0.989557	0.0363251	0.0423536	0.0420652
FRMD4A	0.631977	0.40496	0.986257	0.0380431	0.0432943	0.0432897
ANO9	0.837876	0.705544	0.995028	0.0416415	0.0435969	0.0437172
TRIM74	0.183216	0.0349814	0.959596	0.035896	0.0442723	0.0445603
ICOS	0.756228	0.57462	0.995232	0.0422766	0.0457247	0.0461441
PDE4B	0.785548	0.61867	0.997439	0.0454961	0.0474657	0.0475899
IQGAP2	0.819664	0.673195	0.998	0.0427834	0.0475678	0.0477153
LILRB1	0.789438	0.623775	0.999097	0.047604	0.0488468	0.0491274
NINL	0.791954	0.62755	0.999428	0.0475751	0.0493803	0.0494397
