# Supplementary material for: Comprehensive characterization of MUC16 mutations in lung adenocarcinoma for immunotherapies and prognosis: An observational study
Source: Medicine (Baltimore). 2023 Nov 3;102(44):e35481. doi: 10.1097/MD.0000000000035481 (PMC10627637; doi:10.1097/MD.0000000000035481)
Supplement: Supplementary file 4 [file medi-102-e35481-s004.xlsx]

## Sheet: Sheet1
Table S4 Immune-associated DEGs between the low-risk and high-risk groups.
Tag	lfc	pvalue	FDR
EDN3	-2.13593	3.57541e-06	0.0447785
CAV3	-2.11551	8.87653e-11	1.26153e-06
CD300LG	-2.0054	3.229e-11	4.61392e-07
PCDH15	-1.99049	6.58047e-10	9.23305e-06
GRIA1	-1.96206	2.65464e-18	3.91294e-14
TCP10L2	-1.92755	1.05215e-10	1.49342e-06
ADRA1A	-1.91998	6.49112e-08	0.000870134
ANGPTL7	-1.89646	7.68524e-07	0.00993163
C1orf141	-1.8792	1.75439e-06	0.0223071
TPPP2	-1.85091	2.91342e-10	4.10968e-06
GP9	-1.8096	4.25722e-12	6.13083e-08
OTC	-1.80087	4.00007e-11	5.7101e-07
MAS1L	-1.79166	1.52145e-08	0.00020748
LRRC74B	-1.76799	1.77437e-06	0.022554
CHRNA2	-1.7272	1.08701e-06	0.0139648
ADGB	-1.71158	4.26006e-07	0.00555597
PCSK2	-1.68405	2.6752e-07	0.0035211
CHRM1	-1.64687	2.93578e-07	0.00385673
RS1	-1.53204	3.00749e-09	4.16748e-05
SLC6A4	-1.52623	1.04826e-07	0.00139608
AGBL1	-1.52506	4.15755e-07	0.00542436
MUSK	-1.52127	4.33801e-10	6.10705e-06
ANKRD66	-1.50756	1.47707e-08	0.000201501
DNAH12	-1.4617	2.07131e-08	0.000281449
WFDC6	-1.45902	1.21782e-06	0.0156076
KIAA0408	-1.4539	5.27675e-08	0.000709089
ERVFRD-1	-1.44364	7.72906e-07	0.00998517
TMEM132C	-1.44128	1.69081e-06	0.0215172
C1orf87	-1.44081	4.75252e-08	0.000639927
HMGCS2	-1.43534	1.81222e-07	0.00239593
RSPO2	-1.43103	5.30357e-13	7.68646e-09
P2RX2	-1.40056	9.60506e-09	0.000131705
MYH2	-1.39486	5.99898e-08	0.000804943
F11	-1.38654	8.55079e-10	1.19668e-05
ANKUB1	-1.38364	2.68603e-06	0.0338252
PPP1R42	-1.36802	1.13966e-07	0.00151632
DNAH9	-1.36383	6.61949e-07	0.00857952
VWA3A	-1.35478	1.47539e-09	2.05566e-05
FRMPD2	-1.34669	2.86705e-06	0.0360647
MIR34C	-1.3427	1.56468e-07	0.00207273
LRRC18	-1.33835	7.38025e-10	1.03419e-05
APOBEC4	-1.33306	1.54973e-07	0.00205386
VEGFD	-1.29354	3.38675e-25	5.02594e-21
GKN2	-1.28793	1.92365e-13	2.79565e-09
CFAP46	-1.27189	6.06487e-08	0.000813724
PTCHD4	-1.27072	5.12216e-12	7.37284e-08
GFRA1	-1.25989	6.23258e-16	9.13821e-12
DNAI2	-1.25885	1.55282e-08	0.000211681
HPSE2	-1.25752	3.27548e-11	4.67967e-07
C6orf118	-1.25032	5.32175e-08	0.000715084
PZP	-1.23752	1.64625e-06	0.0209584
TCTE1	-1.23555	4.77537e-07	0.00621896
ACTN2	-1.221	2.24333e-10	3.1705e-06
SERPINI2	-1.21986	1.19231e-07	0.00158542
HYDIN	-1.21731	1.90904e-06	0.024241
ATP1A2	-1.21674	4.02355e-19	5.93756e-15
CFAP100	-1.2074	4.82894e-08	0.000649975
ZSCAN4	-1.20668	1.92765e-06	0.0244677
SOSTDC1	-1.20208	2.07794e-10	2.93882e-06
CHIA	-1.19608	2.30634e-12	3.3299e-08
PTPRT	-1.19384	2.60891e-06	0.0328905
ANGPTL5	-1.19207	3.45606e-10	4.87132e-06
CFAP206	-1.18995	7.24549e-07	0.00937277
ECT2L	-1.17029	1.01678e-07	0.00135466
LGI3	-1.16671	1.25269e-08	0.000171305
CA4	-1.15149	8.05617e-13	1.16637e-08
AFF3	-1.14792	6.69882e-17	9.84659e-13
DNAAF1	-1.14658	4.09111e-11	5.83883e-07
HSD17B13	-1.13693	1.37109e-08	0.000187222
C6	-1.13583	6.03812e-10	8.47752e-06
HEMGN	-1.13202	1.15287e-08	0.000157804
PCAT29	-1.12884	2.04435e-08	0.000277868
CDHR3	-1.12814	2.30602e-13	3.35042e-09
TREH	-1.12411	1.46202e-06	0.018667
LUZP2	-1.1235	2.42538e-06	0.0306544
C8orf34	-1.12332	2.70354e-14	3.94312e-10
CLEC4F	-1.12061	2.69455e-12	3.88662e-08
WIF1	-1.11894	2.92177e-16	4.28858e-12
C22orf15	-1.11876	1.33558e-07	0.00177378
GULOP	-1.11614	5.27089e-07	0.00685164
ZBTB16	-1.11357	4.09327e-12	5.89553e-08
CPB2	-1.11088	4.37339e-11	6.23777e-07
ADGRB3	-1.11042	3.39336e-07	0.00444632
ABCA8	-1.10942	6.49593e-20	9.59644e-16
SKINT1L	-1.10828	6.69439e-07	0.00867325
RBP2	-1.10398	7.52174e-07	0.00972411
OVCH2	-1.09696	5.97798e-07	0.00775823
ADAMTS8	-1.09619	2.67057e-19	3.94256e-15
ROBO2	-1.09511	2.87038e-15	4.19994e-11
GSTA2	-1.0938	1.48819e-09	2.0732e-05
PRG4	-1.08237	5.50644e-13	7.97938e-09
ECRG4	-1.07791	7.13134e-12	1.02499e-07
CFAP161	-1.07276	4.74201e-07	0.00617694
PLA2G1B	-1.06722	5.13162e-18	7.55683e-14
RORB	-1.06433	1.51336e-08	0.000206408
CA3	-1.0605	7.88133e-23	1.1673e-18
GAS2L2	-1.06007	4.42523e-10	6.22762e-06
OMG	-1.05984	2.71057e-10	3.82705e-06
CCL16	-1.05807	2.09192e-08	0.000284208
ENO4	-1.05768	3.13681e-09	4.34479e-05
IL5RA	-1.05676	4.69316e-08	0.000632028
RGS22	-1.05511	2.19886e-08	0.000298517
ERBB4	-1.05251	4.75642e-09	6.56338e-05
RGS13	-1.0508	1.02364e-10	1.45337e-06
GRIFIN	-1.05055	6.31959e-07	0.00819587
NWD1	-1.04795	1.96643e-08	0.000267415
ASPA	-1.04695	2.55404e-14	3.72583e-10
MYOCD	-1.03201	4.73084e-10	6.6544e-06
ALKAL2	-1.03189	2.07285e-11	2.96833e-07
ART4	-1.03018	8.04684e-10	1.12688e-05
CCL14	-1.02801	6.32527e-15	9.24565e-11
DNAI1	-1.02139	8.61316e-08	0.0011496
DNAH6	-1.01114	8.40922e-08	0.00112263
BTNL9	-1.00786	1.42164e-19	2.09919e-15
KRT27	-1.00372	9.08231e-07	0.0117026
CMA1	-1.00073	7.39668e-08	0.00098938
GDF10	-0.997407	1.89019e-14	2.75874e-10
DLEC1	-0.99095	1.26709e-10	1.79673e-06
DTHD1	-0.989698	1.49927e-07	0.00198833
MIR663AHG	-0.987184	3.59306e-07	0.00470188
NEK10	-0.984657	1.73264e-06	0.022034
CFAP52	-0.98182	2.21322e-08	0.000300422
KIF6	-0.97725	2.97564e-09	4.12364e-05
ADAMTS9-AS2	-0.974638	2.37744e-07	0.00313323
ADH1B	-0.974572	3.60106e-24	5.33966e-20
CYP3A7	-0.973614	1.83634e-07	0.00242764
PGC	-0.972645	2.089e-18	3.08002e-14
FENDRR	-0.97192	1.64209e-13	2.38759e-09
MIR29B2CHG	-0.970031	4.34216e-11	6.19366e-07
RIC3	-0.968709	3.26954e-12	4.71206e-08
KCNE1	-0.967819	7.69672e-09	0.000105761
NTRK3	-0.967159	1.44541e-07	0.00191733
LANCL1-AS1	-0.960901	6.10255e-10	8.56615e-06
SLC24A4	-0.960142	5.39573e-09	7.43855e-05
ALOX15	-0.954091	2.462e-08	0.000333674
RXRG	-0.951864	4.50854e-07	0.00587417
DYNLRB2	-0.951131	2.69721e-09	3.74211e-05
LEFTY2	-0.951013	2.43942e-09	3.38811e-05
RAB44	-0.949082	4.95378e-11	7.06161e-07
MIR143	-0.947935	2.14724e-06	0.0271991
STMND1	-0.947901	5.20314e-08	0.000699458
SYNDIG1L	-0.941996	8.60412e-07	0.0110916
PTGDR2	-0.932815	1.0894e-11	1.56253e-07
KCNRG	-0.92884	5.16654e-09	7.12569e-05
ANO2	-0.924337	1.05039e-10	1.49103e-06
C1QTNF7	-0.920811	7.28016e-14	1.06021e-09
DNAH10	-0.918699	8.15578e-07	0.0105267
B3GALT2	-0.915966	1.0689e-07	0.00142314
PCDH20	-0.911997	1.76982e-06	0.022498
IQUB	-0.909347	1.05666e-06	0.0135833
CAPN3	-0.908897	9.25417e-15	1.35194e-10
CCDC180	-0.908417	2.24883e-08	0.000305211
HCRTR1	-0.906172	1.08819e-06	0.0139789
PACRG	-0.904505	2.68668e-07	0.0035354
CAPSL	-0.904159	1.41878e-07	0.00188229
CACNA2D2	-0.902976	3.38334e-25	5.02121e-21
CASP12	-0.899607	2.25792e-11	3.23199e-07
SLC14A1	-0.890244	2.75277e-09	3.81864e-05
CCDC13	-0.883032	8.1252e-09	0.000111608
ANKFN1	-0.874752	6.89106e-09	9.48209e-05
MIR23B	-0.870781	1.76473e-06	0.022435
SLC5A2	-0.868131	2.20061e-09	3.05841e-05
CYP4B1	-0.859626	5.51515e-27	8.19e-23
MS4A4E	-0.855455	3.91036e-10	5.51009e-06
FCRL1	-0.850963	4.24244e-08	0.000572178
SLC5A4	-0.847481	9.54884e-08	0.00127286
RPL26P30	-0.845511	8.21543e-10	1.15041e-05
SCN1A	-0.844802	3.03974e-07	0.00399057
SPATA18	-0.839465	1.71232e-17	2.51899e-13
FAM221B	-0.837174	1.35523e-06	0.0173334
TCF21	-0.835847	8.63612e-17	1.26934e-12
CFAP221	-0.832045	1.17974e-17	1.7361e-13
MBL1P	-0.831428	1.52289e-17	2.24062e-13
TRMT9B	-0.83091	1.54878e-09	2.15699e-05
AGTR2	-0.830679	2.0111e-06	0.0255028
FXYD1	-0.823822	2.88768e-13	4.19234e-09
MACROD2	-0.822797	9.27215e-12	1.3313e-07
CTSG	-0.818212	6.00258e-10	8.42882e-06
LRIT3	-0.816271	1.3372e-08	0.000182742
RXFP1	-0.815742	8.04531e-10	1.12675e-05
SLC26A8	-0.815588	1.64991e-06	0.0210033
IGFALS	-0.815254	1.94001e-08	0.0002639
ZDHHC11B	-0.812196	8.47988e-14	1.2345e-09
SCN4B	-0.811249	5.80461e-19	8.5647e-15
TUBB1	-0.809767	1.99312e-07	0.00263271
IL2	-0.809177	2.98045e-08	0.000403285
SCARA5	-0.806887	2.96525e-07	0.00389397
CASQ2	-0.806583	7.59905e-08	0.00101584
GATA6-AS1	-0.806042	1.37354e-06	0.0175593
FCER2	-0.804844	1.33974e-06	0.0171433
COLCA1	-0.803664	2.85899e-13	4.15097e-09
HMGCLL1	-0.803188	7.15692e-10	1.00333e-05
THSD7B	-0.801417	6.35313e-07	0.00823811
DRAIC	-0.795893	8.2905e-07	0.0106972
SCN7A	-0.791896	1.67205e-18	2.4661e-14
RSPH4A	-0.790294	3.12955e-08	0.000423272
LINC00261	-0.789256	1.56648e-11	2.24461e-07
SIGLEC17P	-0.782687	1.05028e-12	1.51944e-08
SLC18A2	-0.780766	7.20857e-10	1.0105e-05
CDH26	-0.779821	1.5566e-12	2.25006e-08
DNASE1L3	-0.774473	5.60573e-09	7.72413e-05
PLA2G10	-0.772695	5.49934e-13	7.96965e-09
EPX	-0.772432	5.63084e-10	7.91246e-06
NR0B2	-0.771093	1.47681e-07	0.00195869
SGCG	-0.770572	3.02313e-06	0.0380008
IL12B	-0.769582	9.18716e-08	0.0012252
LNC-LBCS	-0.765172	6.22346e-07	0.00807307
CNR2	-0.762415	1.47888e-06	0.0188749
FGF14	-0.762315	5.06237e-08	0.000680939
MALRD1	-0.761608	9.62413e-08	0.0012827
FHL5	-0.761342	2.11764e-16	3.10912e-12
CD1E	-0.761124	6.8614e-12	9.86464e-08
SLC46A2	-0.757976	1.46328e-09	2.03908e-05
MIR642A	-0.756755	2.54144e-06	0.0320678
ACOXL	-0.754701	1.18292e-11	1.69619e-07
IGSF10	-0.753772	6.70755e-08	0.000898677
SPAG8	-0.748362	1.10698e-09	1.54622e-05
HCG14	-0.745106	6.89579e-07	0.00892867
CLDN18	-0.744988	1.30415e-09	1.81929e-05
MAPK10	-0.744031	2.96877e-11	4.24357e-07
GATA1	-0.742113	7.18135e-11	1.02162e-06
CCR6	-0.741021	1.56181e-08	0.000212891
FAM107A	-0.740285	1.31557e-15	1.9277e-11
CFTR	-0.740241	4.85338e-11	6.91897e-07
SLC4A5	-0.739618	1.80529e-08	0.000245737
TSNAXIP1	-0.739246	1.42761e-06	0.0182377
MIR200B	-0.734473	9.36837e-07	0.0120672
MS4A2	-0.733692	1.2413e-11	1.77966e-07
CLDN2	-0.727455	7.36988e-07	0.00953073
MIR23A	-0.727444	1.35666e-08	0.000185306
CLEC9A	-0.725428	8.95875e-09	0.000122932
ADH1C	-0.724534	1.0639e-07	0.00141659
DNASE2B	-0.722638	2.64753e-06	0.0333615
LTC4S	-0.721262	3.63319e-06	0.0454912
KLF15	-0.717868	2.05452e-17	3.02219e-13
IL4	-0.716869	3.04404e-06	0.0382544
SCN11A	-0.71619	3.58886e-06	0.0449433
CD1B	-0.707904	8.48791e-08	0.00113297
HDC	-0.70529	2.75506e-10	3.88794e-06
AQP7	-0.701062	9.61317e-08	0.00128134
VIPR1	-0.693644	5.75011e-22	8.51132e-18
MS4A15	-0.691846	8.56017e-07	0.0110366
GPIHBP1	-0.690224	1.80218e-10	2.55044e-06
SIGLEC6	-0.690075	1.18488e-06	0.0151985
ADGRV1	-0.687964	2.55166e-08	0.000345725
OIT3	-0.687918	2.93885e-06	0.036959
PGR	-0.686796	3.29415e-06	0.0413448
GNMT	-0.681317	8.98295e-12	1.28995e-07
CDO1	-0.677575	1.01189e-10	1.43688e-06
INMT	-0.676983	7.605e-23	1.12645e-18
EDA2R	-0.675449	4.94691e-09	6.82377e-05
SLC16A11	-0.674556	1.06056e-10	1.50525e-06
PIFO	-0.67375	1.56473e-17	2.30203e-13
DRC3	-0.673129	3.4179e-12	4.92553e-08
PKNOX2	-0.67167	2.91557e-10	4.1124e-06
PSMD6-AS2	-0.669202	2.69352e-06	0.0339141
MST1L	-0.666968	1.36191e-07	0.00180794
HLF	-0.664985	1.18093e-12	1.70774e-08
DUOX1	-0.663945	1.2944e-17	1.90458e-13
FCER1A	-0.662811	5.5184e-11	7.86151e-07
MIR200A	-0.662535	3.95059e-07	0.00515947
STX16-NPEPL1	-0.661588	1.10871e-09	1.54843e-05
KLHL32	-0.660368	6.11902e-08	0.000820867
RTN4RL1	-0.659123	1.34581e-08	0.000183892
LRRC70	-0.657355	1.84706e-07	0.00244145
MIR27B	-0.656971	3.20509e-06	0.0402464
TMEM132E	-0.655662	3.41191e-06	0.0427883
CHRDL1	-0.653977	3.26035e-15	4.76891e-11
C1orf127	-0.653877	1.517e-06	0.0193463
SHH	-0.651408	2.44067e-09	3.3896e-05
ST3GAL5-AS1	-0.650029	7.1518e-10	1.00268e-05
KCNA5	-0.649202	2.85414e-07	0.00375063
SCGB1A1	-0.648668	1.00498e-10	1.42728e-06
NFASC	-0.646912	3.07298e-08	0.000415682
CNR1	-0.646497	6.51714e-09	8.9715e-05
CD207	-0.646117	2.57882e-07	0.00339579
PEBP4	-0.645673	4.47846e-12	6.44853e-08
DUOXA1	-0.645484	8.55779e-16	1.25449e-11
DAPK2	-0.645436	7.01994e-22	1.03888e-17
SCTR	-0.645014	1.5807e-10	2.23875e-06
AMY2B	-0.644875	6.53467e-11	9.29883e-07
PREX2	-0.643146	7.44088e-10	1.04262e-05
ADRB1	-0.64279	9.12687e-08	0.00121734
MYRIP	-0.642321	1.01654e-06	0.0130779
KCNK3	-0.641826	8.42324e-09	0.000115668
SFTPC	-0.641427	6.51402e-12	9.36781e-08
CCDC39	-0.640217	6.49661e-09	8.94388e-05
ADGRE3	-0.639624	2.98917e-07	0.00392508
OGN	-0.638649	3.77646e-07	0.00493545
ADAMTSL3	-0.637131	1.04847e-10	1.48841e-06
AQP4	-0.635243	1.05393e-13	1.53379e-09
CRYM	-0.634218	1.64903e-10	2.33502e-06
CPAMD8	-0.630716	2.17713e-12	3.14422e-08
GOLGA8N	-0.629736	1.66038e-08	0.000226194
CNTN3	-0.627851	8.02927e-07	0.0103658
TNXB	-0.627443	4.13897e-10	5.82974e-06
MYOZ1	-0.62727	1.35149e-09	1.88452e-05
PRICKLE4	-0.625858	9.75217e-12	1.39953e-07
TMEM100	-0.625412	2.929e-09	4.05988e-05
MAK	-0.624072	5.22269e-07	0.0067909
ZMYND10	-0.62296	1.72721e-07	0.00228475
MASP2	-0.622007	2.32613e-09	3.23145e-05
NAALAD2	-0.621528	6.55252e-07	0.00849337
GUCY1A2	-0.621283	7.90173e-10	1.10672e-05
CDKL2	-0.621193	1.43985e-13	2.09441e-09
AR	-0.621115	1.63007e-07	0.00215805
FAM166B	-0.620265	1.41183e-06	0.0180418
PRSS12	-0.619722	1.37651e-08	0.000187949
GSTA1	-0.619074	7.06134e-10	9.90211e-06
RASGRF1	-0.614854	3.40148e-07	0.00445627
ADGRD1	-0.614408	6.14286e-13	8.89916e-09
NMUR1	-0.610254	2.58389e-09	3.58593e-05
ANGPT1	-0.60909	3.91954e-13	5.68568e-09
PRDM16	-0.60891	7.1465e-09	9.8293e-05
FREM2	-0.607419	2.75275e-08	0.000372722
LRRK2	-0.60651	1.95412e-13	2.83972e-09
PLEKHG7	-0.606234	1.38236e-06	0.0176707
LRRC10B	-0.604596	1.9974e-07	0.00263797
MMRN1	-0.603917	2.36195e-12	3.40971e-08
CCDC30	-0.603877	1.92149e-09	2.6728e-05
MIR3677	-0.602936	8.45567e-09	0.000116105
MYL3	-0.602128	1.2273e-08	0.000167919
CDH15	-0.60205	5.84904e-07	0.00759322
LMOD3	-0.601969	7.23042e-09	9.94255e-05
SLC25A27	-0.601239	6.41204e-12	9.2218e-08
DACH1	-0.599058	8.96784e-08	0.00119658
TMEM163	-0.598806	1.88647e-18	2.78197e-14
PDE4C	-0.597802	6.73816e-09	9.27373e-05
CASC2	-0.596574	1.41074e-08	0.000192552
IRX2	-0.59604	2.39129e-11	3.42122e-07
ABCA6	-0.593586	3.41332e-07	0.00447111
COL6A5	-0.591832	1.00111e-06	0.0128823
FAM184A	-0.59176	4.70176e-13	6.81709e-09
CD40LG	-0.59152	7.38916e-12	1.06182e-07
PDZD2	-0.589468	8.57128e-13	1.24052e-08
WNT11	-0.589369	1.3017e-06	0.0166631
ADGRE4P	-0.58839	1.68728e-07	0.0022326
DMBT1	-0.588007	1.85124e-09	2.57656e-05
NUTM2A	-0.587813	2.56651e-07	0.00337984
SYBU	-0.586974	2.57656e-12	3.71694e-08
VEPH1	-0.586493	8.70669e-10	1.21841e-05
IL1R2	0.587824	2.36226e-08	0.000320347
NEK2	0.588275	1.29555e-23	1.92027e-19
HASPIN	0.593183	4.54907e-15	6.65257e-11
ANKLE1	0.59332	2.31375e-06	0.0292689
MELK	0.593505	1.11046e-21	1.64315e-17
ERCC6L	0.594035	3.0343e-14	4.42432e-10
UHRF1	0.595163	3.56591e-24	5.28788e-20
MTFR2	0.597405	1.66431e-18	2.45486e-14
PKMYT1	0.598657	2.02685e-21	2.99812e-17
BUB1	0.60113	2.70513e-25	4.0155e-21
BUB1B	0.601308	1.40538e-22	2.08123e-18
NCAPH	0.606822	7.13157e-25	1.05804e-20
C10orf55	0.606931	1.52201e-07	0.00201819
ORC1	0.606989	1.3761e-19	2.03208e-15
CD109	0.608044	4.24032e-16	6.22055e-12
KNL1	0.609209	1.63918e-14	2.39303e-10
SPRED3	0.609635	2.23307e-10	3.15689e-06
NEIL3	0.609706	8.54181e-09	0.000117271
POLQ	0.609773	5.83748e-10	8.20049e-06
ASPM	0.609816	3.7142e-15	5.43201e-11
TROAP	0.612859	3.6261e-18	5.34233e-14
SPHK1	0.614562	1.17622e-24	1.7448e-20
ESCO2	0.615026	8.08863e-13	1.17099e-08
RAD54L	0.618862	9.92348e-18	1.46074e-13
AK4P1	0.619963	9.9536e-09	0.000136434
GTSE1	0.621068	2.76749e-22	4.09755e-18
NDC80	0.622097	2.23073e-22	3.30304e-18
KIF15	0.622457	9.30228e-18	1.36948e-13
ERVMER34-1	0.626771	9.19173e-08	0.00122572
CDC25C	0.62784	3.84252e-17	5.65004e-13
CDC45	0.628114	6.24257e-24	9.25586e-20
CDCA3	0.629515	6.14173e-20	9.07379e-16
FAM72A	0.633247	5.0921e-11	7.25778e-07
GPR19	0.635102	5.34559e-10	7.5143e-06
KIF23	0.635548	3.15057e-25	4.67607e-21
DLGAP5	0.639985	3.02747e-25	4.49368e-21
CDC25A	0.641885	3.10108e-18	4.57006e-14
MFSD2B	0.643303	6.43009e-11	9.15323e-07
ADAM12	0.651234	2.99221e-15	4.3779e-11
CENPE	0.653681	1.5355e-16	2.2555e-12
PTHLH	0.655464	9.4321e-07	0.0121467
FOSL1	0.656456	7.17001e-15	1.0479e-10
SKA3	0.657303	1.31965e-23	1.95585e-19
SEMA3A	0.661796	1.26916e-10	1.79955e-06
ESPL1	0.663877	1.0868e-17	1.59945e-13
MT1H	0.664593	2.66124e-06	0.0335237
RDM1	0.665142	6.26999e-10	8.7993e-06
ARHGEF4	0.665178	2.9548e-09	4.09536e-05
ANLN	0.665571	1.39001e-33	2.06541e-29
LYPD3	0.666997	2.32238e-13	3.37395e-09
CLSPN	0.667624	3.35785e-16	4.92731e-12
DIAPH3	0.672425	2.01507e-18	2.97123e-14
EXO1	0.674268	1.36881e-20	2.02364e-16
MELTF	0.676681	6.70113e-14	9.76019e-10
SGO1	0.676768	9.9612e-18	1.46619e-13
RFX8	0.678428	4.39524e-08	0.000592523
TICRR	0.690563	1.67007e-14	2.43797e-10
KIF4A	0.692587	9.76506e-30	1.45089e-25
CDCA2	0.692605	2.30182e-19	3.3984e-15
CENPA	0.694503	1.65404e-22	2.44931e-18
NCAPG	0.697956	5.68273e-25	8.43203e-21
PIMREG	0.703019	5.6875e-20	8.40328e-16
TMEM158	0.705174	9.2381e-16	1.35412e-11
GREB1L	0.705274	3.25594e-06	0.0408686
DBF4P1	0.705459	5.40822e-09	7.45523e-05
GREM1	0.706182	1.83472e-14	2.67796e-10
KIF18B	0.708139	4.15861e-23	6.16139e-19
BEND6	0.709834	2.62293e-10	3.70436e-06
HJURP	0.710478	3.43492e-28	5.10292e-24
TTK	0.712805	1.5273e-21	2.25949e-17
SKA1	0.714034	1.58606e-20	2.34435e-16
KIF14	0.727809	9.13509e-19	1.3477e-14
E2F7	0.733883	9.92128e-11	1.40922e-06
PKP2	0.747783	4.28286e-13	6.21058e-09
MCM10	0.750601	2.84295e-20	4.2016e-16
COCH	0.765002	2.05534e-09	2.85796e-05
CCL7	0.771125	3.1897e-09	4.41742e-05
DKK1	0.783652	1.53787e-07	0.0020386
IL11	0.783932	2.02255e-08	0.000274925
MFAP5	0.787336	1.32572e-08	0.000181199
FAM72C	0.799472	1.23317e-07	0.00163912
TWIST1	0.803126	2.75288e-10	3.88514e-06
GJB3	0.80541	5.75298e-12	8.27681e-08
FAM72D	0.816365	2.25138e-11	3.22286e-07
FAM72B	0.819297	1.15475e-13	1.68028e-09
KRT16	0.842446	5.42398e-09	7.47642e-05
KRT6A	0.846036	2.23584e-07	0.00294773
MYEOV	0.846137	8.25781e-10	1.15618e-05
IGF2BP3	0.853656	7.29938e-10	1.02301e-05
XIRP1	0.873746	4.3457e-07	0.00566593
COL11A1	0.879974	6.20945e-16	9.10492e-12
SPOCK1	0.884609	3.74796e-13	5.43866e-09
CCL26	0.892447	9.64494e-12	1.38424e-07
CTSV	0.917972	4.72641e-17	6.94924e-13
HTR1D	0.926617	1.85322e-10	2.6225e-06
ZIC2	0.955818	5.83446e-07	0.00757605
POPDC3	0.961083	2.89052e-06	0.0363541
PLPP4	0.971504	2.39174e-14	3.48979e-10
STEAP1B	0.97576	1.3936e-08	0.000190268
ISL2	0.977377	4.00849e-09	5.54334e-05
IL36RN	0.9815	3.91733e-06	0.0489902
ADGRF4	1.01793	3.17241e-15	4.64061e-11
HOXA10	1.03577	2.8064e-09	3.89163e-05
MYH16	1.04485	6.79426e-07	0.00880129
LINC02577	1.04557	1.04344e-08	0.00014292
GAP43	1.0639	8.16926e-07	0.0105432
UCN2	1.08255	1.3455e-06	0.0172143
FSCN1P1	1.08881	3.05493e-07	0.00401021
C1QL1	1.11794	2.06914e-07	0.00273127
NKX3-2	1.12742	5.36714e-07	0.00697514
GAL	1.21015	4.30005e-10	6.05405e-06
KRT6B	1.23585	9.2179e-07	0.0118763
LINC00941	1.2962	4.65709e-08	0.000627357
NPBWR1	1.33999	8.30088e-07	0.010709
LINC00973	1.39991	1.04835e-06	0.0134776
MGAT5B	1.40953	2.10619e-10	2.97815e-06
SBSN	1.52386	1.5999e-06	0.0203779
HMGA2	1.56523	1.09306e-09	1.52712e-05
ZIC5	1.60772	1.49473e-06	0.0190728
S100A7	1.61034	3.4073e-06	0.0427344
CREG2	1.62242	1.46399e-09	2.03992e-05
IGF2BP1	1.64277	1.52918e-08	0.000208488
HOXA11-AS	1.92779	2.78405e-06	0.0350345
HOXA11	2.30753	2.76191e-09	3.83104e-05
