# Supplementary material for: Comprehensive characterization of MUC16 mutations in lung adenocarcinoma for immunotherapies and prognosis: An observational study
Source: Medicine (Baltimore). 2023 Nov 3;102(44):e35481. doi: 10.1097/MD.0000000000035481 (PMC10627637; doi:10.1097/MD.0000000000035481)
Supplement: Supplementary file 5 [file medi-102-e35481-s005.xlsx]

## Sheet: Sheet1
Table S5 The GO analysis results of risk score-associated immune DEGs in LUAD patients.
ID	Description	GeneRatio	BgRatio	pvalue	p.adjust	qvalue	geneID	Count	ONT
GO:0007049	cell cycle	45/104	1716/17910	1.85839e-19	4.57534e-16	3.54071e-16	NEK2/HASPIN/MELK/ERCC6L/UHRF1/PKMYT1/BUB1/BUB1B/NCAPH/ORC1/KNL1/ASPM/SPHK1/RAD54L/GTSE1/NDC80/KIF15/CDC25C/CDC45/CDCA3/KIF23/DLGAP5/CDC25A/CENPE/FOSL1/SKA3/ESPL1/ANLN/CLSPN/EXO1/SGO1/TICRR/KIF4A/CDCA2/CENPA/NCAPG/PIMREG/KIF18B/HJURP/TTK/SKA1/KIF14/E2F7/MCM10/HMGA2	45	BP
GO:0000278	mitotic cell cycle	34/104	934/17910	1.18963e-18	1.46444e-15	1.13328e-15	NEK2/HASPIN/MELK/PKMYT1/BUB1/BUB1B/NCAPH/ORC1/SPHK1/GTSE1/NDC80/KIF15/CDC25C/CDC45/KIF23/DLGAP5/CDC25A/CENPE/SKA3/ESPL1/ANLN/CLSPN/SGO1/TICRR/KIF4A/CENPA/NCAPG/KIF18B/TTK/SKA1/KIF14/E2F7/MCM10/HMGA2	34	BP
GO:0051301	cell division	27/104	575/17910	1.68674e-17	1.38425e-14	1.07123e-14	NEK2/ERCC6L/BUB1/BUB1B/NCAPH/KNL1/ASPM/NDC80/CDC25C/CDCA3/KIF23/CDC25A/CENPE/SKA3/ESPL1/ANLN/SGO1/KIF4A/CDCA2/CENPA/NCAPG/PIMREG/KIF18B/SKA1/KIF14/E2F7/HMGA2	27	BP
GO:0007059	chromosome segregation	20/104	275/17910	1.06948e-16	6.58262e-14	5.09408e-14	NEK2/HASPIN/BUB1/BUB1B/NCAPH/KNL1/NDC80/KIF23/DLGAP5/CENPE/SKA3/ESPL1/SGO1/KIF4A/CDCA2/NCAPG/HJURP/TTK/SKA1/KIF14	20	BP
GO:1903047	mitotic cell cycle process	30/104	816/17910	1.60789e-16	7.91723e-14	6.12689e-14	NEK2/HASPIN/MELK/PKMYT1/BUB1/BUB1B/NCAPH/ORC1/SPHK1/GTSE1/NDC80/CDC25C/CDC45/KIF23/DLGAP5/CDC25A/CENPE/ESPL1/ANLN/CLSPN/SGO1/TICRR/KIF4A/CENPA/NCAPG/TTK/KIF14/E2F7/MCM10/HMGA2	30	BP
GO:0140014	mitotic nuclear division	18/104	237/17910	1.95925e-15	8.03946e-13	6.22148e-13	NEK2/HASPIN/PKMYT1/BUB1B/NCAPH/SPHK1/NDC80/CDC25C/KIF23/DLGAP5/CENPE/ESPL1/ANLN/SGO1/KIF4A/NCAPG/TTK/KIF14	18	BP
GO:0000819	sister chromatid segregation	15/104	157/17910	1.71584e-14	6.03486e-12	4.67019e-12	NEK2/HASPIN/BUB1/BUB1B/NCAPH/NDC80/KIF23/DLGAP5/CENPE/ESPL1/SGO1/KIF4A/NCAPG/TTK/KIF14	15	BP
GO:0000070	mitotic sister chromatid segregation	14/104	132/17910	3.13076e-14	9.63491e-12	7.45615e-12	NEK2/HASPIN/BUB1B/NCAPH/NDC80/KIF23/DLGAP5/CENPE/ESPL1/SGO1/KIF4A/NCAPG/TTK/KIF14	14	BP
GO:0048285	organelle fission	20/104	395/17910	1.07825e-13	2.94961e-11	2.28261e-11	NEK2/HASPIN/MTFR2/PKMYT1/BUB1B/NCAPH/ASPM/SPHK1/NDC80/CDC25C/KIF23/DLGAP5/CENPE/ESPL1/ANLN/SGO1/KIF4A/NCAPG/TTK/KIF14	20	BP
GO:0098813	nuclear chromosome segregation	16/104	220/17910	1.58791e-13	3.90943e-11	3.02539e-11	NEK2/HASPIN/BUB1/BUB1B/NCAPH/KNL1/NDC80/KIF23/DLGAP5/CENPE/ESPL1/SGO1/KIF4A/NCAPG/TTK/KIF14	16	BP
GO:0000280	nuclear division	19/104	357/17910	1.9657e-13	4.3996e-11	3.40471e-11	NEK2/HASPIN/PKMYT1/BUB1B/NCAPH/ASPM/SPHK1/NDC80/CDC25C/KIF23/DLGAP5/CENPE/ESPL1/ANLN/SGO1/KIF4A/NCAPG/TTK/KIF14	19	BP
GO:0022402	cell cycle process	32/104	1280/17910	6.15957e-13	1.26374e-10	9.77966e-11	NEK2/HASPIN/MELK/PKMYT1/BUB1/BUB1B/NCAPH/ORC1/KNL1/ASPM/SPHK1/GTSE1/NDC80/CDC25C/CDC45/KIF23/DLGAP5/CDC25A/CENPE/ESPL1/ANLN/CLSPN/SGO1/TICRR/KIF4A/CENPA/NCAPG/TTK/KIF14/E2F7/MCM10/HMGA2	32	BP
GO:0044772	mitotic cell cycle phase transition	21/104	565/17910	9.26404e-12	1.75447e-09	1.35773e-09	NEK2/MELK/PKMYT1/BUB1B/ORC1/GTSE1/NDC80/CDC25C/CDC45/DLGAP5/CDC25A/CENPE/ESPL1/ANLN/CLSPN/TICRR/TTK/KIF14/E2F7/MCM10/HMGA2	21	BP
GO:0044770	cell cycle phase transition	21/104	609/17910	3.76494e-11	6.62091e-09	5.12371e-09	NEK2/MELK/PKMYT1/BUB1B/ORC1/GTSE1/NDC80/CDC25C/CDC45/DLGAP5/CDC25A/CENPE/ESPL1/ANLN/CLSPN/TICRR/TTK/KIF14/E2F7/MCM10/HMGA2	21	BP
GO:0007088	regulation of mitotic nuclear division	11/104	150/17910	1.12472e-09	1.84604e-07	1.42859e-07	NEK2/PKMYT1/BUB1B/SPHK1/NDC80/CDC25C/DLGAP5/CENPE/ESPL1/ANLN/TTK	11	BP
GO:0071459	protein localization to chromosome, centromeric region	6/104	21/17910	1.67535e-09	2.57794e-07	1.99498e-07	HASPIN/BUB1B/KNL1/NDC80/CENPA/TTK	6	BP
GO:0051783	regulation of nuclear division	11/104	172/17910	4.79107e-09	6.93859e-07	5.36956e-07	NEK2/PKMYT1/BUB1B/SPHK1/NDC80/CDC25C/DLGAP5/CENPE/ESPL1/ANLN/TTK	11	BP
GO:0051276	chromosome organization	24/104	1097/17910	1.24921e-08	1.70864e-06	1.32226e-06	NEK2/HASPIN/UHRF1/BUB1/BUB1B/NCAPH/KNL1/RAD54L/NDC80/CDC45/KIF23/DLGAP5/CENPE/ESPL1/EXO1/SGO1/KIF4A/CENPA/NCAPG/HJURP/TTK/KIF14/TWIST1/HMGA2	24	BP
GO:0007093	mitotic cell cycle checkpoint	10/104	147/17910	1.37767e-08	1.78517e-06	1.38149e-06	BUB1/BUB1B/GTSE1/NDC80/CDC25C/CLSPN/TICRR/TTK/E2F7/HMGA2	10	BP
GO:0007346	regulation of mitotic cell cycle	18/104	622/17910	1.73394e-08	2.13448e-06	1.65181e-06	NEK2/PKMYT1/BUB1/BUB1B/SPHK1/GTSE1/NDC80/CDC25C/DLGAP5/CENPE/ESPL1/ANLN/CLSPN/TICRR/TTK/KIF14/E2F7/HMGA2	18	BP
GO:0000075	cell cycle checkpoint	11/104	197/17910	1.97286e-08	2.31294e-06	1.78991e-06	BUB1/BUB1B/GTSE1/NDC80/CDC25C/CDC45/CLSPN/TICRR/TTK/E2F7/HMGA2	11	BP
GO:1901990	regulation of mitotic cell cycle phase transition	15/104	428/17910	2.53901e-08	2.84138e-06	2.19885e-06	NEK2/BUB1B/GTSE1/NDC80/CDC25C/DLGAP5/CENPE/ESPL1/ANLN/CLSPN/TICRR/TTK/KIF14/E2F7/HMGA2	15	BP
GO:0051983	regulation of chromosome segregation	8/104	93/17910	6.66752e-08	7.13714e-06	5.52321e-06	NEK2/BUB1/BUB1B/NDC80/DLGAP5/CENPE/ESPL1/TTK	8	BP
GO:1901987	regulation of cell cycle phase transition	15/104	464/17910	7.33082e-08	7.26662e-06	5.62341e-06	NEK2/BUB1B/GTSE1/NDC80/CDC25C/DLGAP5/CENPE/ESPL1/ANLN/CLSPN/TICRR/TTK/KIF14/E2F7/HMGA2	15	BP
GO:0010564	regulation of cell cycle process	19/104	764/17910	7.37878e-08	7.26662e-06	5.62341e-06	NEK2/PKMYT1/BUB1/BUB1B/SPHK1/GTSE1/NDC80/CDC25C/KIF23/DLGAP5/CENPE/ESPL1/ANLN/CLSPN/TICRR/TTK/KIF14/E2F7/HMGA2	19	BP
GO:0051304	chromosome separation	7/104	68/17910	1.31592e-07	1.23285e-05	9.54065e-06	BUB1B/NCAPH/NDC80/DLGAP5/CENPE/ESPL1/TTK	7	BP
GO:0051726	regulation of cell cycle	23/104	1149/17910	1.35203e-07	1.23285e-05	9.54065e-06	NEK2/PKMYT1/BUB1/BUB1B/ASPM/SPHK1/GTSE1/NDC80/CDC25C/CDC45/KIF23/DLGAP5/CDC25A/CENPE/FOSL1/ESPL1/ANLN/CLSPN/TICRR/TTK/KIF14/E2F7/HMGA2	23	BP
GO:0033045	regulation of sister chromatid segregation	7/104	70/17910	1.61184e-07	1.41727e-05	1.09678e-05	BUB1/BUB1B/NDC80/DLGAP5/CENPE/ESPL1/TTK	7	BP
GO:0006996	organelle organization	42/104	3372/17910	2.66198e-07	2.25993e-05	1.74889e-05	NEK2/HASPIN/UHRF1/MTFR2/PKMYT1/BUB1/BUB1B/NCAPH/KNL1/ASPM/SPHK1/RAD54L/NDC80/CDC25C/CDC45/KIF23/DLGAP5/CENPE/SKA3/ESPL1/ANLN/DIAPH3/EXO1/SGO1/KIF4A/CENPA/NCAPG/KIF18B/HJURP/TTK/SKA1/KIF14/PKP2/CCL7/TWIST1/KRT16/KRT6A/XIRP1/CCL26/GAP43/KRT6B/HMGA2	42	BP
GO:0007091	metaphase/anaphase transition of mitotic cell cycle	6/104	47/17910	2.93408e-07	2.33023e-05	1.80329e-05	BUB1B/NDC80/DLGAP5/CENPE/ESPL1/TTK	6	BP
GO:0010965	regulation of mitotic sister chromatid separation	6/104	47/17910	2.93408e-07	2.33023e-05	1.80329e-05	BUB1B/NDC80/DLGAP5/CENPE/ESPL1/TTK	6	BP
GO:0044784	metaphase/anaphase transition of cell cycle	6/104	49/17910	3.78543e-07	2.82416e-05	2.18553e-05	BUB1B/NDC80/DLGAP5/CENPE/ESPL1/TTK	6	BP
GO:0051306	mitotic sister chromatid separation	6/104	49/17910	3.78543e-07	2.82416e-05	2.18553e-05	BUB1B/NDC80/DLGAP5/CENPE/ESPL1/TTK	6	BP
GO:0007010	cytoskeleton organization	22/104	1124/17910	3.92813e-07	2.84443e-05	2.20121e-05	NEK2/ASPM/NDC80/KIF23/CENPE/SKA3/ESPL1/ANLN/DIAPH3/SGO1/KIF4A/CENPA/KIF18B/TTK/SKA1/PKP2/CCL7/KRT16/KRT6A/XIRP1/CCL26/KRT6B	22	BP
GO:0034502	protein localization to chromosome	7/104	82/17910	4.82895e-07	3.39682e-05	2.62869e-05	HASPIN/BUB1B/KNL1/ESCO2/NDC80/CENPA/TTK	7	BP
GO:1905818	regulation of chromosome separation	6/104	52/17910	5.43404e-07	3.71628e-05	2.87591e-05	BUB1B/NDC80/DLGAP5/CENPE/ESPL1/TTK	6	BP
GO:0008608	attachment of spindle microtubules to kinetochore	5/104	29/17910	6.3697e-07	4.14017e-05	3.20395e-05	NEK2/KNL1/NDC80/CENPE/SGO1	5	BP
GO:0007017	microtubule-based process	16/104	627/17910	6.39019e-07	4.14017e-05	3.20395e-05	NEK2/ASPM/GTSE1/NDC80/KIF15/KIF23/DLGAP5/CENPE/SKA3/ESPL1/SGO1/KIF4A/CENPA/KIF18B/TTK/SKA1	16	BP
GO:0033047	regulation of mitotic sister chromatid segregation	6/104	57/17910	9.46142e-07	5.97282e-05	4.62218e-05	BUB1B/NDC80/DLGAP5/CENPE/ESPL1/TTK	6	BP
GO:0034501	protein localization to kinetochore	4/104	16/17910	1.85058e-06	0.000113903	8.81462e-05	HASPIN/KNL1/NDC80/TTK	4	BP
GO:0007051	spindle organization	8/104	147/17910	2.25423e-06	0.000135364	0.000104754	NEK2/ASPM/NDC80/KIF23/CENPE/ESPL1/KIF4A/TTK	8	BP
GO:0044839	cell cycle G2/M phase transition	10/104	257/17910	2.48462e-06	0.000145646	0.000112711	NEK2/MELK/PKMYT1/GTSE1/CDC25C/CDC25A/CLSPN/TICRR/KIF14/HMGA2	10	BP
GO:0000226	microtubule cytoskeleton organization	13/104	460/17910	2.61089e-06	0.000149489	0.000115685	NEK2/ASPM/NDC80/KIF23/CENPE/SKA3/ESPL1/SGO1/KIF4A/CENPA/KIF18B/TTK/SKA1	13	BP
GO:1902850	microtubule cytoskeleton organization involved in mitosis	7/104	116/17910	5.04117e-06	0.000282076	0.00021829	NDC80/KIF23/CENPE/ESPL1/KIF4A/CENPA/TTK	7	BP
GO:0030071	regulation of mitotic metaphase/anaphase transition	5/104	44/17910	5.43621e-06	0.000297421	0.000230165	NDC80/DLGAP5/CENPE/ESPL1/TTK	5	BP
GO:0090068	positive regulation of cell cycle process	10/104	283/17910	5.84549e-06	0.000312861	0.000242113	SPHK1/GTSE1/NDC80/CDC25C/KIF23/DLGAP5/ESPL1/KIF14/E2F7/HMGA2	10	BP
GO:1902099	regulation of metaphase/anaphase transition of cell cycle	5/104	46/17910	6.79868e-06	0.000356135	0.000275602	NDC80/DLGAP5/CENPE/ESPL1/TTK	5	BP
GO:0006259	DNA metabolic process	18/104	963/17910	9.96664e-06	0.000511205	0.000395605	NEK2/ANKLE1/UHRF1/ORC1/NEIL3/POLQ/SPHK1/ESCO2/RAD54L/CDC45/CLSPN/EXO1/TICRR/GREM1/E2F7/MCM10/TWIST1/HMGA2	18	BP
GO:0000086	G2/M transition of mitotic cell cycle	9/104	238/17910	1.01991e-05	0.000512451	0.00039657	NEK2/MELK/PKMYT1/CDC25C/CDC25A/CLSPN/TICRR/KIF14/HMGA2	9	BP
GO:0045787	positive regulation of cell cycle	11/104	373/17910	1.08955e-05	0.000536494	0.000415175	SPHK1/GTSE1/NDC80/CDC25C/KIF23/DLGAP5/FOSL1/ESPL1/KIF14/E2F7/HMGA2	11	BP
GO:0045930	negative regulation of mitotic cell cycle	10/104	308/17910	1.22503e-05	0.000591376	0.000457647	BUB1/BUB1B/GTSE1/NDC80/CDC25C/CLSPN/TICRR/TTK/E2F7/HMGA2	10	BP
GO:0044774	mitotic DNA integrity checkpoint	6/104	90/17910	1.39076e-05	0.00065847	0.000509569	GTSE1/CDC25C/CLSPN/TICRR/E2F7/HMGA2	6	BP
GO:0031570	DNA integrity checkpoint	7/104	141/17910	1.81506e-05	0.000843146	0.000652484	GTSE1/CDC25C/CDC45/CLSPN/TICRR/E2F7/HMGA2	7	BP
GO:0002062	chondrocyte differentiation	6/104	97/17910	2.13617e-05	0.000973935	0.000753697	PTHLH/GREM1/COL11A1/NKX3-2/HMGA2/HOXA11	6	BP
GO:0000910	cytokinesis	7/104	147/17910	2.37668e-05	0.00105955	0.000819949	KIF23/ESPL1/ANLN/KIF4A/CENPA/KIF14/E2F7	7	BP
GO:0051321	meiotic cell cycle	8/104	203/17910	2.41002e-05	0.00105955	0.000819949	NEK2/NCAPH/ASPM/RAD54L/ESPL1/EXO1/SGO1/TTK	8	BP
GO:0000076	DNA replication checkpoint	3/104	11/17910	3.03406e-05	0.0013105	0.00101416	CDC45/CLSPN/TICRR	3	BP
GO:0010948	negative regulation of cell cycle process	10/104	344/17910	3.16264e-05	0.00134249	0.00103891	NEK2/GTSE1/NDC80/CDC25C/ESPL1/CLSPN/TICRR/TTK/E2F7/HMGA2	10	BP
GO:0000281	mitotic cytokinesis	5/104	69/17910	5.01482e-05	0.00208134	0.00161068	KIF23/ESPL1/ANLN/KIF4A/CENPA	5	BP
GO:0006974	cellular response to DNA damage stimulus	15/104	791/17910	5.07232e-05	0.00208134	0.00161068	ANKLE1/UHRF1/NEIL3/POLQ/ESCO2/RAD54L/GTSE1/CDC25C/CLSPN/EXO1/TICRR/E2F7/MCM10/TWIST1/HMGA2	15	BP
GO:0045786	negative regulation of cell cycle	13/104	613/17910	5.47462e-05	0.00220959	0.00170993	NEK2/BUB1/BUB1B/GTSE1/NDC80/CDC25C/CDC45/ESPL1/CLSPN/TICRR/TTK/E2F7/HMGA2	13	BP
GO:1901991	negative regulation of mitotic cell cycle phase transition	8/104	235/17910	6.80403e-05	0.00270186	0.00209088	GTSE1/NDC80/CDC25C/CLSPN/TICRR/TTK/E2F7/HMGA2	8	BP
GO:0033044	regulation of chromosome organization	9/104	311/17910	8.28587e-05	0.00323807	0.00250584	NEK2/BUB1/BUB1B/NDC80/DLGAP5/CENPE/ESPL1/TTK/TWIST1	9	BP
GO:0051653	spindle localization	4/104	41/17910	9.21019e-05	0.00354305	0.00274185	ASPM/NDC80/ESPL1/CENPA	4	BP
GO:0061640	cytoskeleton-dependent cytokinesis	5/104	82/17910	0.000114701	0.00433122	0.00335179	KIF23/ESPL1/ANLN/KIF4A/CENPA	5	BP
GO:1901988	negative regulation of cell cycle phase transition	8/104	254/17910	0.000116836	0.00433122	0.00335179	GTSE1/NDC80/CDC25C/CLSPN/TICRR/TTK/E2F7/HMGA2	8	BP
GO:0051128	regulation of cellular component organization	28/104	2340/17910	0.000117868	0.00433122	0.00335179	NEK2/PKMYT1/BUB1/BUB1B/SPHK1/NDC80/CDC25C/DLGAP5/CENPE/FOSL1/SKA3/SEMA3A/ESPL1/ANLN/MELTF/GREM1/HJURP/TTK/SKA1/KIF14/COCH/CCL7/DKK1/TWIST1/SPOCK1/CCL26/GAP43/GAL	28	BP
GO:0002548	monocyte chemotaxis	4/104	44/17910	0.000121823	0.00441071	0.00341331	GREM1/CCL7/CCL26/S100A7	4	BP
GO:0006260	DNA replication	8/104	259/17910	0.000133634	0.00476821	0.00368997	ORC1/ESCO2/CDC45/CLSPN/EXO1/TICRR/E2F7/MCM10	8	BP
GO:0043588	skin development	10/104	412/17910	0.000141719	0.00496313	0.0038408	CD109/PKP2/DKK1/GJB3/KRT16/KRT6A/CTSV/GAL/KRT6B/S100A7	10	BP
GO:0044773	mitotic DNA damage checkpoint	5/104	86/17910	0.00014374	0.00496313	0.0038408	GTSE1/CDC25C/CLSPN/E2F7/HMGA2	5	BP
GO:0032330	regulation of chondrocyte differentiation	4/104	46/17910	0.000145144	0.00496313	0.0038408	PTHLH/GREM1/NKX3-2/HOXA11	4	BP
GO:0006281	DNA repair	11/104	502/17910	0.000159997	0.00539607	0.00417585	ANKLE1/UHRF1/NEIL3/POLQ/ESCO2/RAD54L/CLSPN/EXO1/TICRR/TWIST1/HMGA2	11	BP
GO:0032331	negative regulation of chondrocyte differentiation	3/104	19/17910	0.000172257	0.00568703	0.00440101	PTHLH/GREM1/NKX3-2	3	BP
GO:0000082	G1/S transition of mitotic cell cycle	8/104	269/17910	0.000173244	0.00568703	0.00440101	ORC1/GTSE1/CDC25C/CDC45/CDC25A/KIF14/E2F7/MCM10	8	BP
GO:0007079	mitotic chromosome movement towards spindle pole	2/104	4/17910	0.000198862	0.00628905	0.00486689	DLGAP5/CENPE	2	BP
GO:0033314	mitotic DNA replication checkpoint	2/104	4/17910	0.000198862	0.00628905	0.00486689	CLSPN/TICRR	2	BP
GO:0007062	sister chromatid cohesion	4/104	50/17910	0.000201226	0.00628905	0.00486689	HASPIN/BUB1/ESPL1/SGO1	4	BP
GO:0051383	kinetochore organization	3/104	20/17910	0.000201801	0.00628905	0.00486689	NDC80/CENPE/CENPA	3	BP
GO:0071103	DNA conformation change	8/104	279/17910	0.000222061	0.00683393	0.00528856	NCAPH/KNL1/RAD54L/CDC45/CENPA/NCAPG/HJURP/HMGA2	8	BP
GO:0007052	mitotic spindle organization	5/104	95/17910	0.000229479	0.00697501	0.00539774	NDC80/KIF23/CENPE/KIF4A/TTK	5	BP
GO:0019886	antigen processing and presentation of exogenous peptide antigen via MHC class II	5/104	97/17910	0.000252917	0.00759367	0.0058765	KIF15/KIF23/CENPE/KIF4A/CTSV	5	BP
GO:0022414	reproductive process	19/104	1353/17910	0.000264345	0.00777118	0.00601387	NEK2/NCAPH/KNL1/ASPM/RAD54L/CDC25C/PTHLH/FOSL1/SEMA3A/ESPL1/EXO1/SGO1/GREB1L/TTK/E2F7/GJB3/CTSV/HOXA10/HOXA11	19	BP
GO:0000003	reproduction	19/104	1354/17910	0.000266835	0.00777118	0.00601387	NEK2/NCAPH/KNL1/ASPM/RAD54L/CDC25C/PTHLH/FOSL1/SEMA3A/ESPL1/EXO1/SGO1/GREB1L/TTK/E2F7/GJB3/CTSV/HOXA10/HOXA11	19	BP
GO:0060065	uterus development	3/104	22/17910	0.000270317	0.00777118	0.00601387	GREB1L/HOXA10/HOXA11	3	BP
GO:0034508	centromere complex assembly	4/104	54/17910	0.000271455	0.00777118	0.00601387	KNL1/CENPE/CENPA/HJURP	4	BP
GO:0044843	cell cycle G1/S phase transition	8/104	288/17910	0.000275159	0.00778668	0.00602586	ORC1/GTSE1/CDC25C/CDC45/CDC25A/KIF14/E2F7/MCM10	8	BP
GO:0002495	antigen processing and presentation of peptide antigen via MHC class II	5/104	100/17910	0.000291433	0.0081535	0.00630973	KIF15/KIF23/CENPE/KIF4A/CTSV	5	BP
GO:0008544	epidermis development	10/104	452/17910	0.000298443	0.0082558	0.0063889	CD109/PTHLH/PKP2/DKK1/KRT16/KRT6A/CTSV/GAL/KRT6B/S100A7	10	BP
GO:0002504	antigen processing and presentation of peptide or polysaccharide antigen via MHC class II	5/104	101/17910	0.000305211	0.00834923	0.0064612	KIF15/KIF23/CENPE/KIF4A/CTSV	5	BP
GO:0044818	mitotic G2/M transition checkpoint	3/104	23/17910	0.000309556	0.00836364	0.00647235	CLSPN/TICRR/HMGA2	3	BP
GO:0033043	regulation of organelle organization	17/104	1147/17910	0.000312532	0.00836364	0.00647235	NEK2/PKMYT1/BUB1/BUB1B/SPHK1/NDC80/CDC25C/DLGAP5/CENPE/SKA3/ESPL1/ANLN/TTK/SKA1/TWIST1/CCL26/GAP43	17	BP
GO:0061743	motor learning	2/104	5/17910	0.000330179	0.00874086	0.00676427	DKK1/C1QL1	2	BP
GO:0046661	male sex differentiation	6/104	160/17910	0.000341363	0.00894081	0.00691901	ASPM/SEMA3A/GREB1L/CTSV/HOXA10/HOXA11	6	BP
GO:0061037	negative regulation of cartilage development	3/104	26/17910	0.000448744	0.0116296	0.00899974	PTHLH/GREM1/NKX3-2	3	BP
GO:0016321	female meiosis chromosome segregation	2/104	6/17910	0.00049339	0.0121473	0.00940038	NCAPH/TTK	2	BP
GO:0045842	positive regulation of mitotic metaphase/anaphase transition	2/104	6/17910	0.00049339	0.0121473	0.00940038	DLGAP5/ESPL1	2	BP
GO:1901970	positive regulation of mitotic sister chromatid separation	2/104	6/17910	0.00049339	0.0121473	0.00940038	DLGAP5/ESPL1	2	BP
GO:2000371	regulation of DNA topoisomerase (ATP-hydrolyzing) activity	2/104	6/17910	0.00049339	0.0121473	0.00940038	UHRF1/NCAPH	2	BP
GO:2000373	positive regulation of DNA topoisomerase (ATP-hydrolyzing) activity	2/104	6/17910	0.00049339	0.0121473	0.00940038	UHRF1/NCAPH	2	BP
GO:0010721	negative regulation of cell development	8/104	317/17910	0.0005212	0.0127049	0.00983191	ASPM/PTHLH/SEMA3A/MELTF/DKK1/SPOCK1/ISL2/GAL	8	BP
GO:0040001	establishment of mitotic spindle localization	3/104	28/17910	0.000560671	0.0135331	0.0104728	NDC80/ESPL1/CENPA	3	BP
GO:0061035	regulation of cartilage development	4/104	66/17910	0.000586524	0.0140196	0.0108494	PTHLH/GREM1/NKX3-2/HOXA11	4	BP
GO:0048513	animal organ development	34/104	3403/17910	0.000606802	0.0143649	0.0111165	MELK/CD109/ASPM/SPHK1/ESCO2/PTHLH/FOSL1/SEMA3A/ANLN/GREB1L/GREM1/KIF14/E2F7/PKP2/DKK1/IL11/MFAP5/TWIST1/GJB3/KRT16/KRT6A/XIRP1/COL11A1/CTSV/ZIC2/ISL2/HOXA10/NKX3-2/GAL/KRT6B/HMGA2/S100A7/IGF2BP1/HOXA11	34	BP
GO:0045132	meiotic chromosome segregation	4/104	67/17910	0.000621003	0.0144639	0.0111931	NCAPH/ESPL1/SGO1/TTK	4	BP
GO:0000083	regulation of transcription involved in G1/S transition of mitotic cell cycle	3/104	29/17910	0.000622734	0.0144639	0.0111931	ORC1/CDC45/E2F7	3	BP
GO:0048523	negative regulation of cellular process	42/104	4580/17910	0.000644561	0.0148309	0.0114772	IL1R2/NEK2/UHRF1/PKMYT1/BUB1/BUB1B/CD109/KNL1/POLQ/ASPM/SPHK1/GTSE1/NDC80/CDC25C/CDC45/PTHLH/FOSL1/SEMA3A/ESPL1/CLSPN/MELTF/TICRR/GREM1/BEND6/TTK/KIF14/E2F7/PKP2/DKK1/IL11/TWIST1/KRT16/KRT6A/IGF2BP3/SPOCK1/ZIC2/ISL2/IL36RN/NKX3-2/GAL/HMGA2/IGF2BP1	42	BP
GO:0071674	mononuclear cell migration	4/104	68/17910	0.000656895	0.0149748	0.0115885	GREM1/CCL7/CCL26/S100A7	4	BP
GO:0051216	cartilage development	6/104	182/17910	0.000675239	0.0150121	0.0116174	PTHLH/GREM1/COL11A1/NKX3-2/HMGA2/HOXA11	6	BP
GO:0051256	mitotic spindle midzone assembly	2/104	7/17910	0.000688128	0.0150121	0.0116174	KIF23/KIF4A	2	BP
GO:0051305	chromosome movement towards spindle pole	2/104	7/17910	0.000688128	0.0150121	0.0116174	DLGAP5/CENPE	2	BP
GO:1902101	positive regulation of metaphase/anaphase transition of cell cycle	2/104	7/17910	0.000688128	0.0150121	0.0116174	DLGAP5/ESPL1	2	BP
GO:2000780	negative regulation of double-strand break repair	3/104	30/17910	0.000689018	0.0150121	0.0116174	POLQ/TWIST1/HMGA2	3	BP
GO:0030326	embryonic limb morphogenesis	5/104	123/17910	0.000752898	0.0161186	0.0124736	GREM1/DKK1/TWIST1/HOXA10/HOXA11	5	BP
GO:0035113	embryonic appendage morphogenesis	5/104	123/17910	0.000752898	0.0161186	0.0124736	GREM1/DKK1/TWIST1/HOXA10/HOXA11	5	BP
GO:0008283	cell proliferation	23/104	1969/17910	0.000784694	0.0166545	0.0128884	MELK/UHRF1/BUB1/CD109/ASPM/SPHK1/CDC25C/DLGAP5/CDC25A/PTHLH/FOSL1/GREM1/TTK/KIF14/E2F7/MCM10/IL11/TWIST1/KRT6A/CCL26/GAL/HMGA2/IGF2BP1	23	BP
GO:0050000	chromosome localization	4/104	72/17910	0.000815248	0.0169181	0.0130924	NDC80/DLGAP5/CENPE/KIF14	4	BP
GO:0051303	establishment of chromosome localization	4/104	72/17910	0.000815248	0.0169181	0.0130924	NDC80/DLGAP5/CENPE/KIF14	4	BP
GO:0009954	proximal/distal pattern formation	3/104	32/17910	0.000834697	0.0169181	0.0130924	GREM1/HOXA10/HOXA11	3	BP
GO:0030261	chromosome condensation	3/104	32/17910	0.000834697	0.0169181	0.0130924	NCAPH/NCAPG/HMGA2	3	BP
GO:0045738	negative regulation of DNA repair	3/104	32/17910	0.000834697	0.0169181	0.0130924	POLQ/TWIST1/HMGA2	3	BP
GO:0048608	reproductive structure development	9/104	426/17910	0.000838347	0.0169181	0.0130924	ASPM/FOSL1/SEMA3A/GREB1L/E2F7/GJB3/CTSV/HOXA10/HOXA11	9	BP
GO:0061458	reproductive system development	9/104	429/17910	0.00088084	0.0176311	0.0136442	ASPM/FOSL1/SEMA3A/GREB1L/E2F7/GJB3/CTSV/HOXA10/HOXA11	9	BP
GO:1905820	positive regulation of chromosome separation	2/104	8/17910	0.000914027	0.0181479	0.014044	DLGAP5/ESPL1	2	BP
GO:0006323	DNA packaging	6/104	194/17910	0.000941576	0.0185453	0.0143516	NCAPH/KNL1/CENPA/NCAPG/HJURP/HMGA2	6	BP
GO:0006890	retrograde vesicle-mediated transport, Golgi to ER	4/104	76/17910	0.000998809	0.0195164	0.0151031	KIF15/KIF23/CENPE/KIF4A	4	BP
GO:0045596	negative regulation of cell differentiation	12/104	725/17910	0.00101011	0.0195819	0.0151538	ASPM/PTHLH/SEMA3A/MELTF/GREM1/PKP2/DKK1/TWIST1/SPOCK1/ISL2/NKX3-2/GAL	12	BP
GO:0000077	DNA damage checkpoint	5/104	133/17910	0.00106995	0.0205797	0.015926	GTSE1/CDC25C/CLSPN/E2F7/HMGA2	5	BP
GO:0048333	mesodermal cell differentiation	3/104	35/17910	0.00108761	0.0207574	0.0160635	DKK1/HMGA2/HOXA11	3	BP
GO:0048729	tissue morphogenesis	11/104	635/17910	0.00114756	0.0215099	0.0166458	SEMA3A/GREB1L/GREM1/PKP2/DKK1/TWIST1/KRT16/KRT6A/COL11A1/HMGA2/HOXA11	11	BP
GO:1902749	regulation of cell cycle G2/M phase transition	6/104	202/17910	0.00115973	0.0215099	0.0166458	NEK2/GTSE1/CLSPN/TICRR/KIF14/HMGA2	6	BP
GO:0000022	mitotic spindle elongation	2/104	9/17910	0.00117073	0.0215099	0.0166458	KIF23/KIF4A	2	BP
GO:0010911	regulation of isomerase activity	2/104	9/17910	0.00117073	0.0215099	0.0166458	UHRF1/NCAPH	2	BP
GO:0010912	positive regulation of isomerase activity	2/104	9/17910	0.00117073	0.0215099	0.0166458	UHRF1/NCAPH	2	BP
GO:0051293	establishment of spindle localization	3/104	36/17910	0.00118151	0.0215472	0.0166747	NDC80/ESPL1/CENPA	3	BP
GO:0110110	positive regulation of animal organ morphogenesis	4/104	80/17910	0.00120966	0.0218983	0.0169464	GREM1/DKK1/TWIST1/HOXA11	4	BP
GO:0008584	male gonad development	5/104	137/17910	0.00122112	0.0219445	0.0169821	ASPM/SEMA3A/CTSV/HOXA10/HOXA11	5	BP
GO:0046546	development of primary male sexual characteristics	5/104	138/17910	0.00126126	0.0225016	0.0174133	ASPM/SEMA3A/CTSV/HOXA10/HOXA11	5	BP
GO:0033046	negative regulation of sister chromatid segregation	3/104	37/17910	0.00128036	0.0226781	0.0175498	NDC80/ESPL1/TTK	3	BP
GO:0071158	positive regulation of cell cycle arrest	4/104	82/17910	0.00132596	0.023318	0.018045	GTSE1/CDC25C/E2F7/HMGA2	4	BP
GO:0006284	base-excision repair	3/104	38/17910	0.00138428	0.0238328	0.0184434	NEIL3/POLQ/HMGA2	3	BP
GO:0016572	histone phosphorylation	3/104	38/17910	0.00138428	0.0238328	0.0184434	HASPIN/TWIST1/HMGA2	3	BP
GO:0051985	negative regulation of chromosome segregation	3/104	38/17910	0.00138428	0.0238328	0.0184434	NDC80/ESPL1/TTK	3	BP
GO:0009790	embryo development	14/104	968/17910	0.00140204	0.0239711	0.0185504	NEK2/FOSL1/SEMA3A/GREM1/E2F7/DKK1/TWIST1/GJB3/COL11A1/PLPP4/HOXA10/NKX3-2/HMGA2/HOXA11	14	BP
GO:0140013	meiotic nuclear division	5/104	142/17910	0.00143165	0.0242518	0.0187677	NCAPH/ASPM/ESPL1/SGO1/TTK	5	BP
GO:0051231	spindle elongation	2/104	10/17910	0.00145787	0.0242518	0.0187677	KIF23/KIF4A	2	BP
GO:0051255	spindle midzone assembly	2/104	10/17910	0.00145787	0.0242518	0.0187677	KIF23/KIF4A	2	BP
GO:0051315	attachment of mitotic spindle microtubules to kinetochore	2/104	10/17910	0.00145787	0.0242518	0.0187677	NDC80/CENPE	2	BP
GO:0035107	appendage morphogenesis	5/104	146/17910	0.00161845	0.0265641	0.0205571	GREM1/DKK1/TWIST1/HOXA10/HOXA11	5	BP
GO:0035108	limb morphogenesis	5/104	146/17910	0.00161845	0.0265641	0.0205571	GREM1/DKK1/TWIST1/HOXA10/HOXA11	5	BP
GO:0007080	mitotic metaphase plate congression	3/104	41/17910	0.0017273	0.0281631	0.0217945	NDC80/CENPE/KIF14	3	BP
GO:0030216	keratinocyte differentiation	7/104	298/17910	0.00176665	0.028564	0.0221048	CD109/PKP2/KRT16/KRT6A/CTSV/KRT6B/S100A7	7	BP
GO:0016446	somatic hypermutation of immunoglobulin genes	2/104	11/17910	0.0017751	0.028564	0.0221048	POLQ/EXO1	2	BP
GO:0006468	protein phosphorylation	21/104	1835/17910	0.00178922	0.0286043	0.0221359	NEK2/HASPIN/MELK/PKMYT1/BUB1/BUB1B/CD109/SPHK1/CDC25C/CDC25A/CENPE/SEMA3A/CLSPN/GREM1/TTK/KIF14/DKK1/IL11/TWIST1/HMGA2/S100A7	21	BP
GO:0034080	CENP-A containing nucleosome assembly	3/104	42/17910	0.00185238	0.0290481	0.0224794	KNL1/CENPA/HJURP	3	BP
GO:0048247	lymphocyte chemotaxis	3/104	42/17910	0.00185238	0.0290481	0.0224794	CCL7/CCL26/S100A7	3	BP
GO:0061641	CENP-A containing chromatin organization	3/104	42/17910	0.00185238	0.0290481	0.0224794	KNL1/CENPA/HJURP	3	BP
GO:0051225	spindle assembly	4/104	90/17910	0.00186974	0.0290552	0.0224849	NEK2/ASPM/KIF23/KIF4A	4	BP
GO:1903046	meiotic cell cycle process	5/104	151/17910	0.00187643	0.0290552	0.0224849	NCAPH/ASPM/ESPL1/SGO1/TTK	5	BP
GO:0048731	system development	41/104	4670/17910	0.00193839	0.029827	0.0230821	MELK/CD109/POLQ/ASPM/SPHK1/ESCO2/ADAM12/PTHLH/FOSL1/SEMA3A/ANLN/EXO1/GREB1L/GREM1/BEND6/KIF14/E2F7/PKP2/DKK1/IL11/MFAP5/TWIST1/GJB3/KRT16/KRT6A/XIRP1/COL11A1/SPOCK1/CTSV/ZIC2/ISL2/HOXA10/GAP43/C1QL1/NKX3-2/GAL/KRT6B/HMGA2/S100A7/IGF2BP1/HOXA11	41	BP
GO:0043009	chordate embryonic development	10/104	581/17910	0.00202635	0.0309868	0.0239797	NEK2/FOSL1/E2F7/DKK1/TWIST1/GJB3/COL11A1/PLPP4/NKX3-2/HOXA11	10	BP
GO:0060393	regulation of pathway-restricted SMAD protein phosphorylation	3/104	44/17910	0.00211914	0.0312845	0.0242101	GREM1/TTK/DKK1	3	BP
GO:0000212	meiotic spindle organization	2/104	12/17910	0.00212206	0.0312845	0.0242101	ASPM/ESPL1	2	BP
GO:0002566	somatic diversification of immune receptors via somatic mutation	2/104	12/17910	0.00212206	0.0312845	0.0242101	POLQ/EXO1	2	BP
GO:0010457	centriole-centriole cohesion	2/104	12/17910	0.00212206	0.0312845	0.0242101	NEK2/SGO1	2	BP
GO:0048642	negative regulation of skeletal muscle tissue development	2/104	12/17910	0.00212206	0.0312845	0.0242101	DKK1/TWIST1	2	BP
GO:0060394	negative regulation of pathway-restricted SMAD protein phosphorylation	2/104	12/17910	0.00212206	0.0312845	0.0242101	GREM1/DKK1	2	BP
GO:0060429	epithelium development	16/104	1251/17910	0.00225666	0.0329384	0.02549	CD109/SEMA3A/GREB1L/GREM1/E2F7/PKP2/DKK1/TWIST1/KRT16/KRT6A/CTSV/NKX3-2/GAL/KRT6B/S100A7/HOXA11	16	BP
GO:0035987	endodermal cell differentiation	3/104	45/17910	0.002261	0.0329384	0.02549	DKK1/COL11A1/HMGA2	3	BP
GO:0009653	anatomical structure morphogenesis	26/104	2535/17910	0.00229238	0.0331991	0.0256917	CD109/KNL1/SPHK1/ADAM12/SEMA3A/MELTF/GREB1L/GREM1/KIF14/E2F7/PKP2/COCH/CCL7/DKK1/TWIST1/KRT16/KRT6A/IGF2BP3/COL11A1/ISL2/HOXA10/NKX3-2/GAL/HMGA2/S100A7/HOXA11	26	BP
GO:0031055	chromatin remodeling at centromere	3/104	46/17910	0.00240862	0.0345067	0.0267037	KNL1/CENPA/HJURP	3	BP
GO:0051052	regulation of DNA metabolic process	8/104	403/17910	0.00241071	0.0345067	0.0267037	NEK2/POLQ/ESCO2/TICRR/GREM1/E2F7/TWIST1/HMGA2	8	BP
GO:0062033	positive regulation of mitotic sister chromatid segregation	2/104	13/17910	0.00249841	0.0355554	0.0275152	DLGAP5/ESPL1	2	BP
GO:0051302	regulation of cell division	5/104	162/17910	0.00254843	0.0360015	0.0278604	ASPM/KIF23/KIF18B/KIF14/E2F7	5	BP
GO:0009792	embryo development ending in birth or egg hatching	10/104	600/17910	0.002559	0.0360015	0.0278604	NEK2/FOSL1/E2F7/DKK1/TWIST1/GJB3/COL11A1/PLPP4/NKX3-2/HOXA11	10	BP
GO:0045840	positive regulation of mitotic nuclear division	3/104	48/17910	0.00272145	0.0378542	0.0292942	SPHK1/DLGAP5/ESPL1	3	BP
GO:0060389	pathway-restricted SMAD protein phosphorylation	3/104	48/17910	0.00272145	0.0378542	0.0292942	GREM1/TTK/DKK1	3	BP
GO:0007501	mesodermal cell fate specification	2/104	14/17910	0.00290379	0.0399393	0.0309078	DKK1/HOXA11	2	BP
GO:0051307	meiotic chromosome separation	2/104	14/17910	0.00290379	0.0399393	0.0309078	NCAPH/TTK	2	BP
GO:0061448	connective tissue development	6/104	243/17910	0.00294309	0.040255	0.031152	PTHLH/GREM1/COL11A1/NKX3-2/HMGA2/HOXA11	6	BP
GO:0033554	cellular response to stress	21/104	1914/17910	0.00298803	0.0406438	0.031453	ANKLE1/MELK/UHRF1/NEIL3/POLQ/SPHK1/ESCO2/RAD54L/GTSE1/CDC25C/SEMA3A/CLSPN/EXO1/TICRR/E2F7/MCM10/DKK1/TWIST1/CTSV/HMGA2/IGF2BP1	21	BP
GO:0001706	endoderm formation	3/104	50/17910	0.00305822	0.04137	0.032015	DKK1/COL11A1/HMGA2	3	BP
GO:0007076	mitotic chromosome condensation	2/104	15/17910	0.00333788	0.0449063	0.0347515	NCAPH/NCAPG	2	BP
GO:0030330	DNA damage response, signal transduction by p53 class mediator	4/104	106/17910	0.00338718	0.0453219	0.0350732	GTSE1/CDC25C/E2F7/TWIST1	4	BP
GO:0002478	antigen processing and presentation of exogenous peptide antigen	5/104	174/17910	0.0034645	0.0461059	0.0356799	KIF15/KIF23/CENPE/KIF4A/CTSV	5	BP
GO:0018209	peptidyl-serine modification	6/104	252/17910	0.00351918	0.0465818	0.0360482	CLSPN/TTK/DKK1/IL11/MGAT5B/HMGA2	6	BP
GO:0006336	DNA replication-independent nucleosome assembly	3/104	53/17910	0.00360956	0.0466432	0.0360957	KNL1/CENPA/HJURP	3	BP
GO:0034724	DNA replication-independent nucleosome organization	3/104	53/17910	0.00360956	0.0466432	0.0360957	KNL1/CENPA/HJURP	3	BP
GO:0071156	regulation of cell cycle arrest	4/104	108/17910	0.00362198	0.0466432	0.0360957	GTSE1/CDC25C/E2F7/HMGA2	4	BP
GO:0019884	antigen processing and presentation of exogenous antigen	5/104	176/17910	0.00363748	0.0466432	0.0360957	KIF15/KIF23/CENPE/KIF4A/CTSV	5	BP
GO:0048736	appendage development	5/104	176/17910	0.00363748	0.0466432	0.0360957	GREM1/DKK1/TWIST1/HOXA10/HOXA11	5	BP
GO:0060173	limb development	5/104	176/17910	0.00363748	0.0466432	0.0360957	GREM1/DKK1/TWIST1/HOXA10/HOXA11	5	BP
GO:0042303	molting cycle	4/104	109/17910	0.00374343	0.0475069	0.036764	CD109/DKK1/KRT16/GAL	4	BP
GO:0042633	hair cycle	4/104	109/17910	0.00374343	0.0475069	0.036764	CD109/DKK1/KRT16/GAL	4	BP
GO:0051382	kinetochore assembly	2/104	16/17910	0.00380031	0.0479814	0.0371313	CENPE/CENPA	2	BP
GO:0001932	regulation of protein phosphorylation	16/104	1324/17910	0.00395721	0.0497073	0.0384669	PKMYT1/CD109/SPHK1/CDC25C/CDC25A/CENPE/SEMA3A/CLSPN/GREM1/TTK/KIF14/DKK1/IL11/TWIST1/HMGA2/S100A7	16	BP
GO:0043486	histone exchange	3/104	55/17910	0.00400867	0.0498452	0.0385736	KNL1/CENPA/HJURP	3	BP
GO:0051310	metaphase plate congression	3/104	55/17910	0.00400867	0.0498452	0.0385736	NDC80/CENPE/KIF14	3	BP
GO:0009913	epidermal cell differentiation	7/104	346/17910	0.0040518	0.0501284	0.0387927	CD109/PKP2/KRT16/KRT6A/CTSV/KRT6B/S100A7	7	BP
GO:0070268	cornification	4/104	112/17910	0.0041243	0.0507702	0.0392894	PKP2/KRT16/KRT6A/KRT6B	4	BP
GO:0006977	DNA damage response, signal transduction by p53 class mediator resulting in cell cycle arrest	3/104	56/17910	0.00421789	0.0516639	0.0399811	GTSE1/CDC25C/E2F7	3	BP
GO:0048532	anatomical structure arrangement	2/104	17/17910	0.00429077	0.0522964	0.0404705	SEMA3A/KIF14	2	BP
GO:0072431	signal transduction involved in mitotic G1 DNA damage checkpoint	3/104	57/17910	0.00443363	0.0535078	0.041408	GTSE1/CDC25C/E2F7	3	BP
GO:1902400	intracellular signal transduction involved in G1 DNA damage checkpoint	3/104	57/17910	0.00443363	0.0535078	0.041408	GTSE1/CDC25C/E2F7	3	BP
GO:0003006	developmental process involved in reproduction	10/104	649/17910	0.00446428	0.0536149	0.0414909	KNL1/ASPM/FOSL1/SEMA3A/GREB1L/E2F7/GJB3/CTSV/HOXA10/HOXA11	10	BP
GO:0010389	regulation of G2/M transition of mitotic cell cycle	5/104	185/17910	0.00449342	0.053703	0.041559	NEK2/CLSPN/TICRR/KIF14/HMGA2	5	BP
GO:0050920	regulation of chemotaxis	5/104	186/17910	0.00459665	0.0546713	0.0423084	SEMA3A/GREM1/CCL7/CCL26/S100A7	5	BP
GO:0048002	antigen processing and presentation of peptide antigen	5/104	188/17910	0.00480817	0.0559379	0.0432885	KIF15/KIF23/CENPE/KIF4A/CTSV	5	BP
GO:0051782	negative regulation of cell division	2/104	18/17910	0.0048089	0.0559379	0.0432885	ASPM/E2F7	2	BP
GO:0001704	formation of primary germ layer	4/104	117/17910	0.0048159	0.0559379	0.0432885	DKK1/COL11A1/HMGA2/HOXA11	4	BP
GO:0048706	embryonic skeletal system development	4/104	117/17910	0.0048159	0.0559379	0.0432885	TWIST1/COL11A1/NKX3-2/HOXA11	4	BP
GO:0007548	sex differentiation	6/104	269/17910	0.00483121	0.0559379	0.0432885	ASPM/SEMA3A/GREB1L/CTSV/HOXA10/HOXA11	6	BP
GO:0072413	signal transduction involved in mitotic cell cycle checkpoint	3/104	59/17910	0.00488491	0.0559379	0.0432885	GTSE1/CDC25C/E2F7	3	BP
GO:1902402	signal transduction involved in mitotic DNA damage checkpoint	3/104	59/17910	0.00488491	0.0559379	0.0432885	GTSE1/CDC25C/E2F7	3	BP
GO:1902403	signal transduction involved in mitotic DNA integrity checkpoint	3/104	59/17910	0.00488491	0.0559379	0.0432885	GTSE1/CDC25C/E2F7	3	BP
GO:0007276	gamete generation	10/104	658/17910	0.0049125	0.0559934	0.0433315	NCAPH/KNL1/ASPM/CDC25C/FOSL1/TTK/GJB3/CTSV/HOXA10/HOXA11	10	BP
GO:0001658	branching involved in ureteric bud morphogenesis	3/104	60/17910	0.00512056	0.0578294	0.0447524	GREB1L/GREM1/HOXA11	3	BP
GO:0051785	positive regulation of nuclear division	3/104	60/17910	0.00512056	0.0578294	0.0447524	SPHK1/DLGAP5/ESPL1	3	BP
GO:0051101	regulation of DNA binding	4/104	120/17910	0.00526617	0.0592024	0.0458148	NEK2/HJURP/TWIST1/HMGA2	4	BP
GO:0001710	mesodermal cell fate commitment	2/104	19/17910	0.00535439	0.059209	0.0458199	DKK1/HOXA11	2	BP
GO:0007095	mitotic G2 DNA damage checkpoint	2/104	19/17910	0.00535439	0.059209	0.0458199	CLSPN/HMGA2	2	BP
GO:0140131	positive regulation of lymphocyte chemotaxis	2/104	19/17910	0.00535439	0.059209	0.0458199	CCL7/S100A7	2	BP
GO:0048645	animal organ formation	3/104	61/17910	0.00536296	0.059209	0.0458199	DKK1/NKX3-2/HOXA11	3	BP
GO:0051129	negative regulation of cellular component organization	10/104	673/17910	0.00573776	0.0630642	0.0488033	NEK2/NDC80/SEMA3A/ESPL1/MELTF/TTK/KIF14/DKK1/TWIST1/SPOCK1	10	BP
GO:0031571	mitotic G1 DNA damage checkpoint	3/104	63/17910	0.0058682	0.063927	0.0494711	GTSE1/CDC25C/E2F7	3	BP
GO:0044819	mitotic G1/S transition checkpoint	3/104	63/17910	0.0058682	0.063927	0.0494711	GTSE1/CDC25C/E2F7	3	BP
GO:0051093	negative regulation of developmental process	13/104	1017/17910	0.00596517	0.0646971	0.050067	ASPM/PTHLH/SEMA3A/MELTF/GREM1/PKP2/DKK1/TWIST1/SPOCK1/ISL2/NKX3-2/GAL/HMGA2	13	BP
GO:2001251	negative regulation of chromosome organization	4/104	125/17910	0.00607784	0.06563	0.050789	NDC80/ESPL1/TTK/TWIST1	4	BP
GO:0044783	G1 DNA damage checkpoint	3/104	64/17910	0.00613114	0.0659165	0.0510106	GTSE1/CDC25C/E2F7	3	BP
GO:0045665	negative regulation of neuron differentiation	5/104	201/17910	0.00635486	0.0680246	0.052642	ASPM/SEMA3A/DKK1/SPOCK1/ISL2	5	BP
GO:0007063	regulation of sister chromatid cohesion	2/104	21/17910	0.00652611	0.0692555	0.0535946	BUB1/ESPL1	2	BP
GO:2000144	positive regulation of DNA-templated transcription, initiation	2/104	21/17910	0.00652611	0.0692555	0.0535946	FOSL1/TWIST1	2	BP
GO:0045766	positive regulation of angiogenesis	5/104	203/17910	0.00662048	0.0699554	0.0541363	SPHK1/ADAM12/GREM1/TWIST1/HMGA2	5	BP
GO:0060675	ureteric bud morphogenesis	3/104	66/17910	0.00667791	0.0702608	0.0543726	GREB1L/GREM1/HOXA11	3	BP
GO:0048705	skeletal system morphogenesis	5/104	204/17910	0.00675617	0.070722	0.0547295	GREM1/TWIST1/COL11A1/NKX3-2/HOXA11	5	BP
GO:0001501	skeletal system development	8/104	479/17910	0.00677921	0.070722	0.0547295	PTHLH/GREM1/TWIST1/COL11A1/HOXA10/NKX3-2/HMGA2/HOXA11	8	BP
GO:0072171	mesonephric tubule morphogenesis	3/104	67/17910	0.00696183	0.0723208	0.0559667	GREB1L/GREM1/HOXA11	3	BP
GO:0001759	organ induction	2/104	22/17910	0.00715169	0.0731127	0.0565796	DKK1/HOXA11	2	BP
GO:1903429	regulation of cell maturation	2/104	22/17910	0.00715169	0.0731127	0.0565796	KIF14/GAL	2	BP
GO:2000773	negative regulation of cellular senescence	2/104	22/17910	0.00715169	0.0731127	0.0565796	TWIST1/HMGA2	2	BP
GO:0042770	signal transduction in response to DNA damage	4/104	131/17910	0.00715685	0.0731127	0.0565796	GTSE1/CDC25C/E2F7/TWIST1	4	BP
GO:0010469	regulation of signaling receptor activity	9/104	588/17910	0.00721664	0.0734189	0.0568165	PTHLH/GREM1/CCL7/DKK1/IL11/CCL26/IL36RN/UCN2/GAL	9	BP
GO:0007292	female gamete generation	4/104	132/17910	0.00734817	0.0744494	0.057614	NCAPH/ASPM/FOSL1/TTK	4	BP
GO:0019220	regulation of phosphate metabolic process	18/104	1671/17910	0.00738666	0.0745326	0.0576784	PKMYT1/CD109/KNL1/SPHK1/CDC25C/CDC25A/CENPE/SEMA3A/CLSPN/CDCA2/GREM1/TTK/KIF14/DKK1/IL11/TWIST1/HMGA2/S100A7	18	BP
GO:0051174	regulation of phosphorus metabolic process	18/104	1673/17910	0.00747593	0.0751255	0.0581372	PKMYT1/CD109/KNL1/SPHK1/CDC25C/CDC25A/CENPE/SEMA3A/CLSPN/CDCA2/GREM1/TTK/KIF14/DKK1/IL11/TWIST1/HMGA2/S100A7	18	BP
GO:0048869	cellular developmental process	35/104	4088/17910	0.00752129	0.075274	0.0582522	CD109/KNL1/ASPM/ESCO2/ADAM12/PTHLH/SEMA3A/ANLN/MELTF/GREM1/BEND6/KIF14/E2F7/PKP2/COCH/CCL7/DKK1/IL11/TWIST1/KRT16/KRT6A/COL11A1/SPOCK1/CTSV/ZIC2/ISL2/GAP43/C1QL1/NKX3-2/GAL/KRT6B/HMGA2/ZIC5/S100A7/HOXA11	35	BP
GO:0008284	positive regulation of cell proliferation	12/104	931/17910	0.0077044	0.0767944	0.0594288	ASPM/SPHK1/PTHLH/FOSL1/GREM1/TTK/KIF14/IL11/TWIST1/KRT6A/CCL26/HMGA2	12	BP
GO:0006302	double-strand break repair	5/104	211/17910	0.00776113	0.0768471	0.0594695	POLQ/ESCO2/RAD54L/TWIST1/HMGA2	5	BP
GO:0007064	mitotic sister chromatid cohesion	2/104	23/17910	0.00780332	0.0768471	0.0594695	HASPIN/SGO1	2	BP
GO:0097150	neuronal stem cell population maintenance	2/104	23/17910	0.00780332	0.0768471	0.0594695	ASPM/IGF2BP1	2	BP
GO:0065009	regulation of molecular function	28/104	3065/17910	0.0079257	0.0777413	0.0601615	NEK2/UHRF1/PKMYT1/NCAPH/CD109/KNL1/SPHK1/CDC25C/CDC25A/CENPE/PTHLH/FOSL1/CLSPN/GREM1/HJURP/KIF14/CCL7/DKK1/IL11/TWIST1/XIRP1/SPOCK1/CCL26/ZIC2/IL36RN/UCN2/GAL/HMGA2	28	BP
GO:0001707	mesoderm formation	3/104	71/17910	0.0081687	0.0798069	0.06176	DKK1/HMGA2/HOXA11	3	BP
GO:0000132	establishment of mitotic spindle orientation	2/104	24/17910	0.00848068	0.0819548	0.0634222	NDC80/CENPA	2	BP
GO:0051984	positive regulation of chromosome segregation	2/104	24/17910	0.00848068	0.0819548	0.0634222	DLGAP5/ESPL1	2	BP
GO:2000779	regulation of double-strand break repair	3/104	72/17910	0.00848842	0.0819548	0.0634222	POLQ/TWIST1/HMGA2	3	BP
GO:0008406	gonad development	5/104	217/17910	0.0087018	0.0834751	0.0645987	ASPM/SEMA3A/CTSV/HOXA10/HOXA11	5	BP
GO:0007492	endoderm development	3/104	73/17910	0.0088154	0.0834751	0.0645987	DKK1/COL11A1/HMGA2	3	BP
GO:0048332	mesoderm morphogenesis	3/104	73/17910	0.0088154	0.0834751	0.0645987	DKK1/HMGA2/HOXA11	3	BP
GO:0072401	signal transduction involved in DNA integrity checkpoint	3/104	73/17910	0.0088154	0.0834751	0.0645987	GTSE1/CDC25C/E2F7	3	BP
GO:0072422	signal transduction involved in DNA damage checkpoint	3/104	73/17910	0.0088154	0.0834751	0.0645987	GTSE1/CDC25C/E2F7	3	BP
GO:0072395	signal transduction involved in cell cycle checkpoint	3/104	74/17910	0.0091497	0.0854783	0.0661489	GTSE1/CDC25C/E2F7	3	BP
GO:0010818	T cell chemotaxis	2/104	25/17910	0.00918347	0.0854783	0.0661489	CCL26/S100A7	2	BP
GO:0090025	regulation of monocyte chemotaxis	2/104	25/17910	0.00918347	0.0854783	0.0661489	GREM1/S100A7	2	BP
GO:1901623	regulation of lymphocyte chemotaxis	2/104	25/17910	0.00918347	0.0854783	0.0661489	CCL7/S100A7	2	BP
GO:0019882	antigen processing and presentation	5/104	220/17910	0.00920055	0.0854783	0.0661489	KIF15/KIF23/CENPE/KIF4A/CTSV	5	BP
GO:0072078	nephron tubule morphogenesis	3/104	75/17910	0.00949134	0.0878484	0.0679831	GREB1L/GREM1/HOXA11	3	BP
GO:0045137	development of primary sexual characteristics	5/104	223/17910	0.00971873	0.0896161	0.0693511	ASPM/SEMA3A/CTSV/HOXA10/HOXA11	5	BP
GO:0007018	microtubule-based movement	5/104	224/17910	0.00989583	0.0900483	0.0696855	KIF15/KIF23/DLGAP5/CENPE/KIF4A	5	BP
GO:2000679	positive regulation of transcription regulatory region DNA binding	2/104	26/17910	0.00991136	0.0900483	0.0696855	TWIST1/HMGA2	2	BP
GO:0010212	response to ionizing radiation	4/104	144/17910	0.0099119	0.0900483	0.0696855	RAD54L/TICRR/CCL7/HMGA2	4	BP
GO:0061351	neural precursor cell proliferation	4/104	144/17910	0.0099119	0.0900483	0.0696855	MELK/ASPM/KIF14/IGF2BP1	4	BP
GO:0030279	negative regulation of ossification	3/104	77/17910	0.0101968	0.0916219	0.0709033	GREM1/DKK1/TWIST1	3	BP
GO:0043044	ATP-dependent chromatin remodeling	3/104	77/17910	0.0101968	0.0916219	0.0709033	KNL1/CENPA/HJURP	3	BP
GO:0072088	nephron epithelium morphogenesis	3/104	77/17910	0.0101968	0.0916219	0.0709033	GREB1L/GREM1/HOXA11	3	BP
GO:0051640	organelle localization	9/104	623/17910	0.0103197	0.0922916	0.0714215	NEK2/ASPM/NDC80/KIF23/DLGAP5/CENPE/ESPL1/CENPA/KIF14	9	BP
GO:0042325	regulation of phosphorylation	16/104	1467/17910	0.0103463	0.0922916	0.0714215	PKMYT1/CD109/SPHK1/CDC25C/CDC25A/CENPE/SEMA3A/CLSPN/GREM1/TTK/KIF14/DKK1/IL11/TWIST1/HMGA2/S100A7	16	BP
GO:0007568	aging	6/104	318/17910	0.01061	0.0941036	0.0728238	RAD54L/DKK1/TWIST1/KRT16/CTSV/HMGA2	6	BP
GO:0002063	chondrocyte development	2/104	27/17910	0.0106641	0.0941036	0.0728238	PTHLH/COL11A1	2	BP
GO:0021846	cell proliferation in forebrain	2/104	27/17910	0.0106641	0.0941036	0.0728238	KIF14/IGF2BP1	2	BP
GO:0001708	cell fate specification	3/104	79/17910	0.0109319	0.0951037	0.0735977	DKK1/ISL2/HOXA11	3	BP
GO:0061333	renal tubule morphogenesis	3/104	79/17910	0.0109319	0.0951037	0.0735977	GREB1L/GREM1/HOXA11	3	BP
GO:0072028	nephron morphogenesis	3/104	79/17910	0.0109319	0.0951037	0.0735977	GREB1L/GREM1/HOXA11	3	BP
GO:2001021	negative regulation of response to DNA damage stimulus	3/104	79/17910	0.0109319	0.0951037	0.0735977	POLQ/TWIST1/HMGA2	3	BP
GO:0006928	movement of cell or subcellular component	20/104	2012/17910	0.0111614	0.0967366	0.0748613	ASPM/SPHK1/GTSE1/KIF15/KIF23/DLGAP5/CENPE/SEMA3A/ANLN/KIF4A/GREM1/KIF14/PKP2/CCL7/TWIST1/KRT16/SPOCK1/CCL26/ISL2/S100A7	20	BP
GO:0018105	peptidyl-serine phosphorylation	5/104	231/17910	0.0111982	0.0967366	0.0748613	CLSPN/TTK/DKK1/IL11/HMGA2	5	BP
GO:1904018	positive regulation of vasculature development	5/104	232/17910	0.0113933	0.0974683	0.0754276	SPHK1/ADAM12/GREM1/TWIST1/HMGA2	5	BP
GO:0030855	epithelial cell differentiation	10/104	746/17910	0.0114168	0.0974683	0.0754276	CD109/GREM1/E2F7/PKP2/KRT16/KRT6A/CTSV/NKX3-2/KRT6B/S100A7	10	BP
GO:0051294	establishment of spindle orientation	2/104	28/17910	0.0114412	0.0974683	0.0754276	NDC80/CENPA	2	BP
GO:0090344	negative regulation of cell aging	2/104	28/17910	0.0114412	0.0974683	0.0754276	TWIST1/HMGA2	2	BP
GO:0001890	placenta development	4/104	151/17910	0.0116456	0.0986232	0.0763214	FOSL1/E2F7/GJB3/CTSV	4	BP
GO:0002009	morphogenesis of an epithelium	8/104	527/17910	0.0116688	0.0986232	0.0763214	SEMA3A/GREB1L/GREM1/DKK1/TWIST1/KRT16/KRT6A/HOXA11	8	BP
GO:0045682	regulation of epidermis development	3/104	81/17910	0.011697	0.0986232	0.0763214	CD109/CTSV/GAL	3	BP
GO:0001764	neuron migration	4/104	152/17910	0.0119081	0.100061	0.0774336	ASPM/SEMA3A/TWIST1/SPOCK1	4	BP
GO:0031497	chromatin assembly	4/104	153/17910	0.0121744	0.10195	0.0788962	KNL1/CENPA/HJURP/HMGA2	4	BP
GO:0045931	positive regulation of mitotic cell cycle	4/104	154/17910	0.0124445	0.103451	0.0800571	SPHK1/NDC80/DLGAP5/ESPL1	4	BP
GO:0000079	regulation of cyclin-dependent protein serine/threonine kinase activity	3/104	83/17910	0.0124922	0.103451	0.0800571	PKMYT1/CDC25C/CDC25A	3	BP
GO:0032465	regulation of cytokinesis	3/104	83/17910	0.0124922	0.103451	0.0800571	KIF23/KIF14/E2F7	3	BP
GO:0032268	regulation of cellular protein metabolic process	23/104	2452/17910	0.0125216	0.103451	0.0800571	IL1R2/UHRF1/PKMYT1/CD109/SPHK1/CDC25C/CDC25A/CENPE/SEMA3A/CLSPN/MELTF/CDCA2/GREM1/TTK/KIF14/DKK1/IL11/TWIST1/IGF2BP3/SPOCK1/HMGA2/S100A7/IGF2BP1	23	BP
GO:0030154	cell differentiation	33/104	3923/17910	0.012759	0.104458	0.0808368	CD109/KNL1/ASPM/ESCO2/ADAM12/PTHLH/SEMA3A/ANLN/MELTF/GREM1/BEND6/KIF14/E2F7/PKP2/DKK1/IL11/TWIST1/KRT16/KRT6A/COL11A1/SPOCK1/CTSV/ZIC2/ISL2/GAP43/C1QL1/NKX3-2/GAL/KRT6B/HMGA2/ZIC5/S100A7/HOXA11	33	BP
GO:0006338	chromatin remodeling	4/104	156/17910	0.0129962	0.104458	0.0808368	KNL1/CENPA/HJURP/HMGA2	4	BP
GO:0007094	mitotic spindle assembly checkpoint	2/104	30/17910	0.0130679	0.104458	0.0808368	NDC80/TTK	2	BP
GO:0007143	female meiotic nuclear division	2/104	30/17910	0.0130679	0.104458	0.0808368	NCAPH/TTK	2	BP
GO:0021772	olfactory bulb development	2/104	30/17910	0.0130679	0.104458	0.0808368	SEMA3A/KIF14	2	BP
GO:0031572	G2 DNA damage checkpoint	2/104	30/17910	0.0130679	0.104458	0.0808368	CLSPN/HMGA2	2	BP
GO:0031577	spindle checkpoint	2/104	30/17910	0.0130679	0.104458	0.0808368	NDC80/TTK	2	BP
GO:0071173	spindle assembly checkpoint	2/104	30/17910	0.0130679	0.104458	0.0808368	NDC80/TTK	2	BP
GO:0071174	mitotic spindle checkpoint	2/104	30/17910	0.0130679	0.104458	0.0808368	NDC80/TTK	2	BP
GO:2000142	regulation of DNA-templated transcription, initiation	2/104	30/17910	0.0130679	0.104458	0.0808368	FOSL1/TWIST1	2	BP
GO:0048646	anatomical structure formation involved in morphogenesis	13/104	1124/17910	0.0131855	0.104755	0.0810667	CD109/KNL1/SPHK1/ADAM12/GREM1/E2F7/DKK1/TWIST1/COL11A1/NKX3-2/HMGA2/S100A7/HOXA11	13	BP
GO:0030198	extracellular matrix organization	6/104	334/17910	0.0132637	0.104755	0.0810667	ADAM12/MELTF/GREM1/MFAP5/COL11A1/CTSV	6	BP
GO:0001942	hair follicle development	3/104	85/17910	0.0133178	0.104755	0.0810667	CD109/DKK1/GAL	3	BP
GO:0010972	negative regulation of G2/M transition of mitotic cell cycle	3/104	85/17910	0.0133178	0.104755	0.0810667	CLSPN/TICRR/HMGA2	3	BP
GO:0048704	embryonic skeletal system morphogenesis	3/104	85/17910	0.0133178	0.104755	0.0810667	TWIST1/COL11A1/HOXA11	3	BP
GO:0012501	programmed cell death	20/104	2049/17910	0.0134701	0.105616	0.0817326	MELK/BUB1/BUB1B/SPHK1/FOSL1/SEMA3A/ESPL1/ARHGEF4/GREM1/KIF14/PKP2/DKK1/TWIST1/KRT16/KRT6A/CTSV/NKX3-2/GAL/KRT6B/HMGA2	20	BP
GO:0072359	circulatory system development	13/104	1128/17910	0.0135489	0.105897	0.0819502	SPHK1/ADAM12/FOSL1/GREB1L/GREM1/E2F7/PKP2/DKK1/TWIST1/XIRP1/COL11A1/HMGA2/S100A7	13	BP
GO:0021988	olfactory lobe development	2/104	31/17910	0.0139167	0.108427	0.0839082	SEMA3A/KIF14	2	BP
GO:0022404	molting cycle process	3/104	87/17910	0.0141738	0.10871	0.0841272	CD109/DKK1/GAL	3	BP
GO:0022405	hair cycle process	3/104	87/17910	0.0141738	0.10871	0.0841272	CD109/DKK1/GAL	3	BP
GO:0072676	lymphocyte migration	3/104	87/17910	0.0141738	0.10871	0.0841272	CCL7/CCL26/S100A7	3	BP
GO:0098773	skin epidermis development	3/104	87/17910	0.0141738	0.10871	0.0841272	CD109/DKK1/GAL	3	BP
GO:1904029	regulation of cyclin-dependent protein kinase activity	3/104	87/17910	0.0141738	0.10871	0.0841272	PKMYT1/CDC25C/CDC25A	3	BP
GO:0060284	regulation of cell development	11/104	893/17910	0.0145413	0.111182	0.0860404	ASPM/PTHLH/SEMA3A/MELTF/BEND6/KIF14/DKK1/SPOCK1/ISL2/GAL/HOXA11	11	BP
GO:0051100	negative regulation of binding	4/104	162/17910	0.0147443	0.111688	0.0864314	NEK2/DKK1/XIRP1/HMGA2	4	BP
GO:0001701	in utero embryonic development	6/104	342/17910	0.0147516	0.111688	0.0864314	NEK2/FOSL1/E2F7/TWIST1/GJB3/PLPP4	6	BP
GO:0045841	negative regulation of mitotic metaphase/anaphase transition	2/104	32/17910	0.0147888	0.111688	0.0864314	NDC80/TTK	2	BP
GO:2000816	negative regulation of mitotic sister chromatid separation	2/104	32/17910	0.0147888	0.111688	0.0864314	NDC80/TTK	2	BP
GO:0097435	supramolecular fiber organization	8/104	553/17910	0.0152159	0.114255	0.0884187	DIAPH3/GREM1/KIF18B/PKP2/MFAP5/XIRP1/COL11A1/CCL26	8	BP
GO:0051656	establishment of organelle localization	7/104	448/17910	0.0155666	0.114255	0.0884187	NDC80/KIF23/DLGAP5/CENPE/ESPL1/CENPA/KIF14	7	BP
GO:0010562	positive regulation of phosphorus metabolic process	12/104	1025/17910	0.0156647	0.114255	0.0884187	SPHK1/CENPE/SEMA3A/CLSPN/CDCA2/GREM1/TTK/KIF14/DKK1/IL11/HMGA2/S100A7	12	BP
GO:0045937	positive regulation of phosphate metabolic process	12/104	1025/17910	0.0156647	0.114255	0.0884187	SPHK1/CENPE/SEMA3A/CLSPN/CDCA2/GREM1/TTK/KIF14/DKK1/IL11/HMGA2/S100A7	12	BP
GO:0040008	regulation of growth	9/104	668/17910	0.0156786	0.114255	0.0884187	SPHK1/SEMA3A/MT1H/GREM1/KIF14/SPOCK1/GAP43/GAL/HMGA2	9	BP
GO:0010092	specification of animal organ identity	2/104	33/17910	0.015684	0.114255	0.0884187	DKK1/HOXA11	2	BP
GO:0031128	developmental induction	2/104	33/17910	0.015684	0.114255	0.0884187	DKK1/HOXA11	2	BP
GO:0035115	embryonic forelimb morphogenesis	2/104	33/17910	0.015684	0.114255	0.0884187	TWIST1/HOXA11	2	BP
GO:1902100	negative regulation of metaphase/anaphase transition of cell cycle	2/104	33/17910	0.015684	0.114255	0.0884187	NDC80/TTK	2	BP
GO:1905819	negative regulation of chromosome separation	2/104	33/17910	0.015684	0.114255	0.0884187	NDC80/TTK	2	BP
GO:0001656	metanephros development	3/104	91/17910	0.0159779	0.114255	0.0884187	GREB1L/GREM1/HOXA11	3	BP
GO:0021543	pallium development	4/104	166/17910	0.0159885	0.114255	0.0884187	ASPM/SEMA3A/KIF14/IGF2BP1	4	BP
GO:0001934	positive regulation of protein phosphorylation	11/104	907/17910	0.0161529	0.114255	0.0884187	SPHK1/CENPE/SEMA3A/CLSPN/GREM1/TTK/KIF14/DKK1/IL11/HMGA2/S100A7	11	BP
GO:0010259	multicellular organism aging	2/104	34/17910	0.0166018	0.114255	0.0884187	RAD54L/CTSV	2	BP
GO:0032660	regulation of interleukin-17 production	2/104	34/17910	0.0166018	0.114255	0.0884187	SPHK1/IL36RN	2	BP
GO:0060795	cell fate commitment involved in formation of primary germ layer	2/104	34/17910	0.0166018	0.114255	0.0884187	DKK1/HOXA11	2	BP
GO:2000403	positive regulation of lymphocyte migration	2/104	34/17910	0.0166018	0.114255	0.0884187	CCL7/S100A7	2	BP
GO:0072080	nephron tubule development	3/104	93/17910	0.0169261	0.114255	0.0884187	GREB1L/GREM1/HOXA11	3	BP
GO:0048598	embryonic morphogenesis	8/104	565/17910	0.0170943	0.114255	0.0884187	GREM1/DKK1/TWIST1/COL11A1/HOXA10/NKX3-2/HMGA2/HOXA11	8	BP
GO:0097529	myeloid leukocyte migration	4/104	170/17910	0.017297	0.114255	0.0884187	GREM1/CCL7/CCL26/S100A7	4	BP
GO:0003199	endocardial cushion to mesenchymal transition involved in heart valve formation	1/104	3/17910	0.0173204	0.114255	0.0884187	TWIST1	1	BP
GO:0010032	meiotic chromosome condensation	1/104	3/17910	0.0173204	0.114255	0.0884187	NCAPH	1	BP
GO:0021524	visceral motor neuron differentiation	1/104	3/17910	0.0173204	0.114255	0.0884187	ISL2	1	BP
GO:0021824	cerebral cortex tangential migration using cell-axon interactions	1/104	3/17910	0.0173204	0.114255	0.0884187	SEMA3A	1	BP
GO:0021828	gonadotrophin-releasing hormone neuronal migration to the hypothalamus	1/104	3/17910	0.0173204	0.114255	0.0884187	SEMA3A	1	BP
GO:0021856	hypothalamic tangential migration using cell-axon interactions	1/104	3/17910	0.0173204	0.114255	0.0884187	SEMA3A	1	BP
GO:0030997	regulation of centriole-centriole cohesion	1/104	3/17910	0.0173204	0.114255	0.0884187	NEK2	1	BP
GO:0033128	negative regulation of histone phosphorylation	1/104	3/17910	0.0173204	0.114255	0.0884187	TWIST1	1	BP
GO:0034421	post-translational protein acetylation	1/104	3/17910	0.0173204	0.114255	0.0884187	ESCO2	1	BP
GO:0035359	negative regulation of peroxisome proliferator activated receptor signaling pathway	1/104	3/17910	0.0173204	0.114255	0.0884187	TWIST1	1	BP
GO:0035986	senescence-associated heterochromatin focus assembly	1/104	3/17910	0.0173204	0.114255	0.0884187	HMGA2	1	BP
GO:0042663	regulation of endodermal cell fate specification	1/104	3/17910	0.0173204	0.114255	0.0884187	DKK1	1	BP
GO:0044785	metaphase/anaphase transition of meiotic cell cycle	1/104	3/17910	0.0173204	0.114255	0.0884187	TTK	1	BP
GO:0051795	positive regulation of timing of catagen	1/104	3/17910	0.0173204	0.114255	0.0884187	GAL	1	BP
GO:0071930	negative regulation of transcription involved in G1/S transition of mitotic cell cycle	1/104	3/17910	0.0173204	0.114255	0.0884187	E2F7	1	BP
GO:0090244	Wnt signaling pathway involved in somitogenesis	1/104	3/17910	0.0173204	0.114255	0.0884187	DKK1	1	BP
GO:0100012	regulation of heart induction by canonical Wnt signaling pathway	1/104	3/17910	0.0173204	0.114255	0.0884187	DKK1	1	BP
GO:0150018	basal dendrite development	1/104	3/17910	0.0173204	0.114255	0.0884187	SEMA3A	1	BP
GO:0150019	basal dendrite morphogenesis	1/104	3/17910	0.0173204	0.114255	0.0884187	SEMA3A	1	BP
GO:0150020	basal dendrite arborization	1/104	3/17910	0.0173204	0.114255	0.0884187	SEMA3A	1	BP
GO:1900157	regulation of bone mineralization involved in bone maturation	1/104	3/17910	0.0173204	0.114255	0.0884187	GREM1	1	BP
GO:1901994	negative regulation of meiotic cell cycle phase transition	1/104	3/17910	0.0173204	0.114255	0.0884187	TTK	1	BP
GO:1902102	regulation of metaphase/anaphase transition of meiotic cell cycle	1/104	3/17910	0.0173204	0.114255	0.0884187	TTK	1	BP
GO:1902287	semaphorin-plexin signaling pathway involved in axon guidance	1/104	3/17910	0.0173204	0.114255	0.0884187	SEMA3A	1	BP
GO:1903375	facioacoustic ganglion development	1/104	3/17910	0.0173204	0.114255	0.0884187	SEMA3A	1	BP
GO:1904958	positive regulation of midbrain dopaminergic neuron differentiation	1/104	3/17910	0.0173204	0.114255	0.0884187	DKK1	1	BP
GO:1905132	regulation of meiotic chromosome separation	1/104	3/17910	0.0173204	0.114255	0.0884187	TTK	1	BP
GO:0016311	dephosphorylation	7/104	458/17910	0.0173598	0.114255	0.0884187	PKMYT1/KNL1/CDC25C/DLGAP5/CDC25A/CDCA2/PLPP4	7	BP
GO:0031109	microtubule polymerization or depolymerization	3/104	94/17910	0.0174119	0.114255	0.0884187	SKA3/KIF18B/SKA1	3	BP
GO:0009888	tissue development	19/104	1964/17910	0.0174825	0.114255	0.0884187	CD109/PTHLH/SEMA3A/GREB1L/GREM1/E2F7/PKP2/DKK1/TWIST1/KRT16/KRT6A/COL11A1/CTSV/NKX3-2/GAL/KRT6B/HMGA2/S100A7/HOXA11	19	BP
GO:0016310	phosphorylation	21/104	2243/17910	0.017509	0.114255	0.0884187	NEK2/HASPIN/MELK/PKMYT1/BUB1/BUB1B/CD109/SPHK1/CDC25C/CDC25A/CENPE/SEMA3A/CLSPN/GREM1/TTK/KIF14/DKK1/IL11/TWIST1/HMGA2/S100A7	21	BP
GO:0033048	negative regulation of mitotic sister chromatid segregation	2/104	35/17910	0.0175421	0.114255	0.0884187	NDC80/TTK	2	BP
GO:0060993	kidney morphogenesis	3/104	95/17910	0.0179053	0.116008	0.0897747	GREB1L/GREM1/HOXA11	3	BP
GO:0061326	renal tubule development	3/104	95/17910	0.0179053	0.116008	0.0897747	GREB1L/GREM1/HOXA11	3	BP
GO:0048609	multicellular organismal reproductive process	10/104	801/17910	0.0179674	0.116104	0.0898493	NCAPH/KNL1/ASPM/CDC25C/FOSL1/TTK/GJB3/CTSV/HOXA10/HOXA11	10	BP
GO:0003156	regulation of animal organ formation	2/104	36/17910	0.0185045	0.11895	0.0920518	DKK1/HOXA11	2	BP
GO:0051973	positive regulation of telomerase activity	2/104	36/17910	0.0185045	0.11895	0.0920518	NEK2/GREM1	2	BP
GO:1902750	negative regulation of cell cycle G2/M phase transition	3/104	97/17910	0.0189156	0.12098	0.0936229	CLSPN/TICRR/HMGA2	3	BP
GO:0072331	signal transduction by p53 class mediator	5/104	264/17910	0.0189221	0.12098	0.0936229	GTSE1/CDC25C/EXO1/E2F7/TWIST1	5	BP
GO:0019953	sexual reproduction	10/104	808/17910	0.0189677	0.12098	0.0936229	NCAPH/KNL1/ASPM/CDC25C/FOSL1/TTK/GJB3/CTSV/HOXA10/HOXA11	10	BP
GO:0032504	multicellular organism reproduction	10/104	811/17910	0.0194088	0.122714	0.0949644	NCAPH/KNL1/ASPM/CDC25C/FOSL1/TTK/GJB3/CTSV/HOXA10/HOXA11	10	BP
GO:0001657	ureteric bud development	3/104	98/17910	0.0194323	0.122714	0.0949644	GREB1L/GREM1/HOXA11	3	BP
GO:0001755	neural crest cell migration	2/104	37/17910	0.0194887	0.122714	0.0949644	SEMA3A/TWIST1	2	BP
GO:0032467	positive regulation of cytokinesis	2/104	37/17910	0.0194887	0.122714	0.0949644	KIF23/KIF14	2	BP
GO:2000648	positive regulation of stem cell proliferation	2/104	37/17910	0.0194887	0.122714	0.0949644	ASPM/HMGA2	2	BP
GO:0021953	central nervous system neuron differentiation	4/104	177/17910	0.0197441	0.12369	0.0957196	SEMA3A/DKK1/SPOCK1/ISL2	4	BP
GO:2000045	regulation of G1/S transition of mitotic cell cycle	4/104	177/17910	0.0197441	0.12369	0.0957196	GTSE1/CDC25C/KIF14/E2F7	4	BP
GO:0072163	mesonephric epithelium development	3/104	99/17910	0.0199569	0.124089	0.0960286	GREB1L/GREM1/HOXA11	3	BP
GO:0072164	mesonephric tubule development	3/104	99/17910	0.0199569	0.124089	0.0960286	GREB1L/GREM1/HOXA11	3	BP
GO:0031399	regulation of protein modification process	17/104	1718/17910	0.0200955	0.124089	0.0960286	PKMYT1/CD109/SPHK1/CDC25C/CDC25A/CENPE/SEMA3A/CLSPN/CDCA2/GREM1/TTK/KIF14/DKK1/IL11/TWIST1/HMGA2/S100A7	17	BP
GO:0006333	chromatin assembly or disassembly	4/104	178/17910	0.0201103	0.124089	0.0960286	KNL1/CENPA/HJURP/HMGA2	4	BP
GO:0007369	gastrulation	4/104	178/17910	0.0201103	0.124089	0.0960286	DKK1/COL11A1/HMGA2/HOXA11	4	BP
GO:0061138	morphogenesis of a branching epithelium	4/104	178/17910	0.0201103	0.124089	0.0960286	SEMA3A/GREB1L/GREM1/HOXA11	4	BP
GO:0051098	regulation of binding	6/104	368/17910	0.0203861	0.125152	0.0968514	NEK2/HJURP/DKK1/TWIST1/XIRP1/HMGA2	6	BP
GO:0070925	organelle assembly	9/104	699/17910	0.0204138	0.125152	0.0968514	NEK2/KNL1/ASPM/KIF23/CENPE/ANLN/KIF4A/CENPA/GAP43	9	BP
GO:0032620	interleukin-17 production	2/104	38/17910	0.0204945	0.125152	0.0968514	SPHK1/IL36RN	2	BP
GO:0050768	negative regulation of neurogenesis	5/104	271/17910	0.0209208	0.125152	0.0968514	ASPM/SEMA3A/DKK1/SPOCK1/ISL2	5	BP
GO:0018107	peptidyl-threonine phosphorylation	3/104	101/17910	0.0210293	0.125152	0.0968514	HASPIN/SPHK1/TTK	3	BP
GO:0045616	regulation of keratinocyte differentiation	2/104	39/17910	0.0215216	0.125152	0.0968514	CD109/CTSV	2	BP
GO:2000826	regulation of heart morphogenesis	2/104	39/17910	0.0215216	0.125152	0.0968514	DKK1/TWIST1	2	BP
GO:0006275	regulation of DNA replication	3/104	102/17910	0.0215771	0.125152	0.0968514	ESCO2/TICRR/E2F7	3	BP
GO:0040007	growth	11/104	948/17910	0.0216516	0.125152	0.0968514	ASPM/SPHK1/SEMA3A/MT1H/GREM1/KIF14/SPOCK1/GAP43/GAL/HMGA2/HOXA11	11	BP
GO:0001823	mesonephros development	3/104	103/17910	0.0221328	0.125152	0.0968514	GREB1L/GREM1/HOXA11	3	BP
GO:0042327	positive regulation of phosphorylation	11/104	955/17910	0.0227141	0.125152	0.0968514	SPHK1/CENPE/SEMA3A/CLSPN/GREM1/TTK/KIF14/DKK1/IL11/HMGA2/S100A7	11	BP
GO:0000912	assembly of actomyosin apparatus involved in cytokinesis	1/104	4/17910	0.0230276	0.125152	0.0968514	KIF23	1	BP
GO:0000915	actomyosin contractile ring assembly	1/104	4/17910	0.0230276	0.125152	0.0968514	KIF23	1	BP
GO:0001907	killing by symbiont of host cells	1/104	4/17910	0.0230276	0.125152	0.0968514	KRT6A	1	BP
GO:0002159	desmosome assembly	1/104	4/17910	0.0230276	0.125152	0.0968514	PKP2	1	BP
GO:0003257	positive regulation of transcription from RNA polymerase II promoter involved in myocardial precursor cell differentiation	1/104	4/17910	0.0230276	0.125152	0.0968514	GREM1	1	BP
GO:0003308	negative regulation of Wnt signaling pathway involved in heart development	1/104	4/17910	0.0230276	0.125152	0.0968514	DKK1	1	BP
GO:0007296	vitellogenesis	1/104	4/17910	0.0230276	0.125152	0.0968514	FOSL1	1	BP
GO:0009786	regulation of asymmetric cell division	1/104	4/17910	0.0230276	0.125152	0.0968514	ASPM	1	BP
GO:0021855	hypothalamus cell migration	1/104	4/17910	0.0230276	0.125152	0.0968514	SEMA3A	1	BP
GO:0021886	hypothalamus gonadotrophin-releasing hormone neuron differentiation	1/104	4/17910	0.0230276	0.125152	0.0968514	SEMA3A	1	BP
GO:0021888	hypothalamus gonadotrophin-releasing hormone neuron development	1/104	4/17910	0.0230276	0.125152	0.0968514	SEMA3A	1	BP
GO:0032487	regulation of Rap protein signal transduction	1/104	4/17910	0.0230276	0.125152	0.0968514	KIF14	1	BP
GO:0032690	negative regulation of interleukin-1 alpha production	1/104	4/17910	0.0230276	0.125152	0.0968514	IL1R2	1	BP
GO:0033313	meiotic cell cycle checkpoint	1/104	4/17910	0.0230276	0.125152	0.0968514	TTK	1	BP
GO:0035290	trunk segmentation	1/104	4/17910	0.0230276	0.125152	0.0968514	SEMA3A	1	BP
GO:0036484	trunk neural crest cell migration	1/104	4/17910	0.0230276	0.125152	0.0968514	SEMA3A	1	BP
GO:0036486	ventral trunk neural crest cell migration	1/104	4/17910	0.0230276	0.125152	0.0968514	SEMA3A	1	BP
GO:0042637	catagen	1/104	4/17910	0.0230276	0.125152	0.0968514	GAL	1	BP
GO:0042662	negative regulation of mesodermal cell fate specification	1/104	4/17910	0.0230276	0.125152	0.0968514	DKK1	1	BP
GO:0044004	disruption by symbiont of host cell	1/104	4/17910	0.0230276	0.125152	0.0968514	KRT6A	1	BP
GO:0050705	regulation of interleukin-1 alpha secretion	1/104	4/17910	0.0230276	0.125152	0.0968514	IL1R2	1	BP
GO:0051464	positive regulation of cortisol secretion	1/104	4/17910	0.0230276	0.125152	0.0968514	GAL	1	BP
GO:0051710	regulation of cytolysis in other organism	1/104	4/17910	0.0230276	0.125152	0.0968514	KRT6A	1	BP
GO:0051794	regulation of timing of catagen	1/104	4/17910	0.0230276	0.125152	0.0968514	GAL	1	BP
GO:0061205	paramesonephric duct development	1/104	4/17910	0.0230276	0.125152	0.0968514	GREB1L	1	BP
GO:0071962	mitotic sister chromatid cohesion, centromeric	1/104	4/17910	0.0230276	0.125152	0.0968514	SGO1	1	BP
GO:0090500	endocardial cushion to mesenchymal transition	1/104	4/17910	0.0230276	0.125152	0.0968514	TWIST1	1	BP
GO:0090521	glomerular visceral epithelial cell migration	1/104	4/17910	0.0230276	0.125152	0.0968514	ANLN	1	BP
GO:0097490	sympathetic neuron projection extension	1/104	4/17910	0.0230276	0.125152	0.0968514	SEMA3A	1	BP
GO:0097491	sympathetic neuron projection guidance	1/104	4/17910	0.0230276	0.125152	0.0968514	SEMA3A	1	BP
GO:1900086	positive regulation of peptidyl-tyrosine autophosphorylation	1/104	4/17910	0.0230276	0.125152	0.0968514	GREM1	1	BP
GO:1901295	regulation of canonical Wnt signaling pathway involved in cardiac muscle cell fate commitment	1/104	4/17910	0.0230276	0.125152	0.0968514	DKK1	1	BP
GO:1902285	semaphorin-plexin signaling pathway involved in neuron projection guidance	1/104	4/17910	0.0230276	0.125152	0.0968514	SEMA3A	1	BP
GO:1904340	positive regulation of dopaminergic neuron differentiation	1/104	4/17910	0.0230276	0.125152	0.0968514	DKK1	1	BP
GO:1905066	regulation of canonical Wnt signaling pathway involved in heart development	1/104	4/17910	0.0230276	0.125152	0.0968514	DKK1	1	BP
GO:1905340	regulation of protein localization to kinetochore	1/104	4/17910	0.0230276	0.125152	0.0968514	NDC80	1	BP
GO:1905342	positive regulation of protein localization to kinetochore	1/104	4/17910	0.0230276	0.125152	0.0968514	NDC80	1	BP
GO:1905771	negative regulation of mesodermal cell differentiation	1/104	4/17910	0.0230276	0.125152	0.0968514	DKK1	1	BP
GO:1905903	negative regulation of mesoderm formation	1/104	4/17910	0.0230276	0.125152	0.0968514	DKK1	1	BP
GO:1990164	histone H2A phosphorylation	1/104	4/17910	0.0230276	0.125152	0.0968514	HMGA2	1	BP
GO:1990834	response to odorant	1/104	4/17910	0.0230276	0.125152	0.0968514	CTSV	1	BP
GO:2000275	regulation of oxidative phosphorylation uncoupler activity	1/104	4/17910	0.0230276	0.125152	0.0968514	TWIST1	1	BP
GO:2000793	cell proliferation involved in heart valve development	1/104	4/17910	0.0230276	0.125152	0.0968514	TWIST1	1	BP
GO:0002688	regulation of leukocyte chemotaxis	3/104	105/17910	0.0232675	0.126178	0.0976449	GREM1/CCL7/S100A7	3	BP
GO:0050793	regulation of developmental process	23/104	2598/17910	0.0236045	0.127348	0.0985505	CD109/ASPM/SPHK1/ADAM12/PTHLH/SEMA3A/MELTF/GREM1/BEND6/KIF14/PKP2/COCH/CCL7/DKK1/TWIST1/SPOCK1/CTSV/ISL2/GAP43/NKX3-2/GAL/HMGA2/HOXA11	23	BP
GO:0035136	forelimb morphogenesis	2/104	41/17910	0.0236385	0.127348	0.0985505	TWIST1/HOXA11	2	BP
GO:0051445	regulation of meiotic cell cycle	2/104	41/17910	0.0236385	0.127348	0.0985505	ASPM/TTK	2	BP
GO:0019730	antimicrobial humoral response	3/104	106/17910	0.0238466	0.128188	0.0992009	KRT6A/IL36RN/S100A7	3	BP
GO:0030595	leukocyte chemotaxis	4/104	188/17910	0.0240033	0.12875	0.0996355	GREM1/CCL7/CCL26/S100A7	4	BP
GO:0008219	cell death	20/104	2178/17910	0.0246539	0.131952	0.102113	MELK/BUB1/BUB1B/SPHK1/FOSL1/SEMA3A/ESPL1/ARHGEF4/GREM1/KIF14/PKP2/DKK1/TWIST1/KRT16/KRT6A/CTSV/NKX3-2/GAL/KRT6B/HMGA2	20	BP
GO:0045104	intermediate filament cytoskeleton organization	2/104	42/17910	0.0247278	0.132061	0.102197	PKP2/KRT16	2	BP
GO:0030282	bone mineralization	3/104	108/17910	0.025028	0.133374	0.103214	PTHLH/GREM1/TWIST1	3	BP
GO:0043062	extracellular structure organization	6/104	387/17910	0.0253293	0.134688	0.104231	ADAM12/MELTF/GREM1/MFAP5/COL11A1/CTSV	6	BP
GO:0018210	peptidyl-threonine modification	3/104	109/17910	0.0256304	0.135383	0.104769	HASPIN/SPHK1/TTK	3	BP
GO:0072009	nephron epithelium development	3/104	109/17910	0.0256304	0.135383	0.104769	GREB1L/GREM1/HOXA11	3	BP
GO:0001763	morphogenesis of a branching structure	4/104	192/17910	0.0256799	0.135383	0.104769	SEMA3A/GREB1L/GREM1/HOXA11	4	BP
GO:0071897	DNA biosynthetic process	4/104	192/17910	0.0256799	0.135383	0.104769	NEK2/POLQ/SPHK1/GREM1	4	BP
GO:0045103	intermediate filament-based process	2/104	43/17910	0.0258373	0.135903	0.105171	PKP2/KRT16	2	BP
GO:0002376	immune system process	26/104	3063/17910	0.0259391	0.135903	0.105171	IL1R2/MELK/CD109/POLQ/SPHK1/ESCO2/KIF15/KIF23/CENPE/ANLN/EXO1/KIF4A/GREM1/COCH/CCL7/IL11/MFAP5/KRT16/KRT6A/CCL26/CTSV/PLPP4/IL36RN/NKX3-2/GAL/S100A7	26	BP
GO:0022603	regulation of anatomical structure morphogenesis	12/104	1102/17910	0.0259441	0.135903	0.105171	SPHK1/ADAM12/SEMA3A/MELTF/GREM1/COCH/CCL7/DKK1/TWIST1/GAL/HMGA2/HOXA11	12	BP
GO:0006950	response to stress	31/104	3822/17910	0.0263125	0.136946	0.105978	IL1R2/ANKLE1/MELK/UHRF1/CD109/NEIL3/POLQ/SPHK1/ESCO2/RAD54L/GTSE1/CDC25C/FOSL1/SEMA3A/CLSPN/EXO1/TICRR/E2F7/MCM10/COCH/DKK1/TWIST1/KRT16/KRT6A/CTSV/IL36RN/GAP43/GAL/HMGA2/S100A7/IGF2BP1	31	BP
GO:0045859	regulation of protein kinase activity	9/104	732/17910	0.0265148	0.136946	0.105978	PKMYT1/CDC25C/CDC25A/CENPE/CLSPN/GREM1/KIF14/DKK1/HMGA2	9	BP
GO:0044703	multi-organism reproductive process	11/104	980/17910	0.0268246	0.136946	0.105978	NCAPH/KNL1/ASPM/CDC25C/PTHLH/FOSL1/TTK/GJB3/CTSV/HOXA10/HOXA11	11	BP
GO:1902806	regulation of cell cycle G1/S phase transition	4/104	195/17910	0.0269826	0.136946	0.105978	GTSE1/CDC25C/KIF14/E2F7	4	BP
GO:0051961	negative regulation of nervous system development	5/104	290/17910	0.0270271	0.136946	0.105978	ASPM/SEMA3A/DKK1/SPOCK1/ISL2	5	BP
GO:0006282	regulation of DNA repair	3/104	112/17910	0.0274842	0.136946	0.105978	POLQ/TWIST1/HMGA2	3	BP
GO:0021987	cerebral cortex development	3/104	112/17910	0.0274842	0.136946	0.105978	ASPM/SEMA3A/KIF14	3	BP
GO:0001558	regulation of cell growth	6/104	396/17910	0.0279286	0.136946	0.105978	SPHK1/SEMA3A/GREM1/KIF14/SPOCK1/GAL	6	BP
GO:0030199	collagen fibril organization	2/104	45/17910	0.0281159	0.136946	0.105978	GREM1/COL11A1	2	BP
GO:0045839	negative regulation of mitotic nuclear division	2/104	45/17910	0.0281159	0.136946	0.105978	NDC80/TTK	2	BP
GO:0071675	regulation of mononuclear cell migration	2/104	45/17910	0.0281159	0.136946	0.105978	GREM1/S100A7	2	BP
GO:0031401	positive regulation of protein modification process	12/104	1117/17910	0.0284209	0.136946	0.105978	SPHK1/CENPE/SEMA3A/CLSPN/CDCA2/GREM1/TTK/KIF14/DKK1/IL11/HMGA2/S100A7	12	BP
GO:0007283	spermatogenesis	7/104	508/17910	0.0285546	0.136946	0.105978	KNL1/ASPM/CDC25C/GJB3/CTSV/HOXA10/HOXA11	7	BP
GO:0010216	maintenance of DNA methylation	1/104	5/17910	0.028702	0.136946	0.105978	UHRF1	1	BP
GO:0010756	positive regulation of plasminogen activation	1/104	5/17910	0.028702	0.136946	0.105978	MELTF	1	BP
GO:0019732	antifungal humoral response	1/104	5/17910	0.028702	0.136946	0.105978	IL36RN	1	BP
GO:0021636	trigeminal nerve morphogenesis	1/104	5/17910	0.028702	0.136946	0.105978	SEMA3A	1	BP
GO:0021637	trigeminal nerve structural organization	1/104	5/17910	0.028702	0.136946	0.105978	SEMA3A	1	BP
GO:0021825	substrate-dependent cerebral cortex tangential migration	1/104	5/17910	0.028702	0.136946	0.105978	SEMA3A	1	BP
GO:0030174	regulation of DNA-dependent DNA replication initiation	1/104	5/17910	0.028702	0.136946	0.105978	TICRR	1	BP
GO:0043400	cortisol secretion	1/104	5/17910	0.028702	0.136946	0.105978	GAL	1	BP
GO:0044771	meiotic cell cycle phase transition	1/104	5/17910	0.028702	0.136946	0.105978	TTK	1	BP
GO:0044837	actomyosin contractile ring organization	1/104	5/17910	0.028702	0.136946	0.105978	KIF23	1	BP
GO:0045875	negative regulation of sister chromatid cohesion	1/104	5/17910	0.028702	0.136946	0.105978	ESPL1	1	BP
GO:0045918	negative regulation of cytolysis	1/104	5/17910	0.028702	0.136946	0.105978	KRT6A	1	BP
GO:0048496	maintenance of animal organ identity	1/104	5/17910	0.028702	0.136946	0.105978	PKP2	1	BP
GO:0048818	positive regulation of hair follicle maturation	1/104	5/17910	0.028702	0.136946	0.105978	GAL	1	BP
GO:0050703	interleukin-1 alpha secretion	1/104	5/17910	0.028702	0.136946	0.105978	IL1R2	1	BP
GO:0051462	regulation of cortisol secretion	1/104	5/17910	0.028702	0.136946	0.105978	GAL	1	BP
GO:0060385	axonogenesis involved in innervation	1/104	5/17910	0.028702	0.136946	0.105978	SEMA3A	1	BP
GO:0060666	dichotomous subdivision of terminal units involved in salivary gland branching	1/104	5/17910	0.028702	0.136946	0.105978	SEMA3A	1	BP
GO:0060718	chorionic trophoblast cell differentiation	1/104	5/17910	0.028702	0.136946	0.105978	E2F7	1	BP
GO:0061551	trigeminal ganglion development	1/104	5/17910	0.028702	0.136946	0.105978	SEMA3A	1	BP
GO:0070934	CRD-mediated mRNA stabilization	1/104	5/17910	0.028702	0.136946	0.105978	IGF2BP1	1	BP
GO:0090155	negative regulation of sphingolipid biosynthetic process	1/104	5/17910	0.028702	0.136946	0.105978	SPHK1	1	BP
GO:0090289	regulation of osteoclast proliferation	1/104	5/17910	0.028702	0.136946	0.105978	GREM1	1	BP
GO:1900060	negative regulation of ceramide biosynthetic process	1/104	5/17910	0.028702	0.136946	0.105978	SPHK1	1	BP
GO:1900084	regulation of peptidyl-tyrosine autophosphorylation	1/104	5/17910	0.028702	0.136946	0.105978	GREM1	1	BP
GO:1901228	positive regulation of transcription from RNA polymerase II promoter involved in heart development	1/104	5/17910	0.028702	0.136946	0.105978	GREM1	1	BP
GO:1901321	positive regulation of heart induction	1/104	5/17910	0.028702	0.136946	0.105978	DKK1	1	BP
GO:1901993	regulation of meiotic cell cycle phase transition	1/104	5/17910	0.028702	0.136946	0.105978	TTK	1	BP
GO:1902714	negative regulation of interferon-gamma secretion	1/104	5/17910	0.028702	0.136946	0.105978	IL36RN	1	BP
GO:1903224	regulation of endodermal cell differentiation	1/104	5/17910	0.028702	0.136946	0.105978	DKK1	1	BP
GO:1904956	regulation of midbrain dopaminergic neuron differentiation	1/104	5/17910	0.028702	0.136946	0.105978	DKK1	1	BP
GO:2000660	negative regulation of interleukin-1-mediated signaling pathway	1/104	5/17910	0.028702	0.136946	0.105978	IL1R2	1	BP
GO:2000851	positive regulation of glucocorticoid secretion	1/104	5/17910	0.028702	0.136946	0.105978	GAL	1	BP
GO:0048762	mesenchymal cell differentiation	4/104	199/17910	0.0287802	0.137054	0.106062	SEMA3A/GREM1/TWIST1/HMGA2	4	BP
GO:0030514	negative regulation of BMP signaling pathway	2/104	46/17910	0.0292844	0.139186	0.107711	GREM1/DKK1	2	BP
GO:0042471	ear morphogenesis	3/104	115/17910	0.0294079	0.139503	0.107957	TWIST1/COL11A1/NKX3-2	3	BP
GO:2000026	regulation of multicellular organismal development	19/104	2077/17910	0.0294654	0.139507	0.10796	CD109/ASPM/SPHK1/ADAM12/PTHLH/SEMA3A/GREM1/BEND6/KIF14/DKK1/TWIST1/SPOCK1/CTSV/ISL2/GAP43/NKX3-2/GAL/HMGA2/HOXA11	19	BP
GO:2001020	regulation of response to DNA damage stimulus	4/104	201/17910	0.0297052	0.140373	0.10863	ANKLE1/POLQ/TWIST1/HMGA2	4	BP
GO:0042127	regulation of cell proliferation	16/104	1664/17910	0.0303282	0.143042	0.110696	UHRF1/CD109/ASPM/SPHK1/PTHLH/FOSL1/GREM1/TTK/KIF14/E2F7/IL11/TWIST1/KRT6A/CCL26/GAL/HMGA2	16	BP
GO:0048641	regulation of skeletal muscle tissue development	2/104	47/17910	0.030472	0.143446	0.111008	DKK1/TWIST1	2	BP
GO:0045595	regulation of cell differentiation	17/104	1808/17910	0.0311216	0.146224	0.113158	CD109/ASPM/PTHLH/SEMA3A/MELTF/GREM1/BEND6/KIF14/PKP2/DKK1/TWIST1/SPOCK1/CTSV/ISL2/NKX3-2/GAL/HOXA11	17	BP
GO:0006796	phosphate-containing compound metabolic process	26/104	3115/17910	0.0313482	0.147008	0.113765	NEK2/HASPIN/MELK/PKMYT1/BUB1/BUB1B/CD109/KNL1/SPHK1/CDC25C/DLGAP5/CDC25A/CENPE/PTHLH/SEMA3A/CLSPN/CDCA2/GREM1/TTK/KIF14/DKK1/IL11/TWIST1/PLPP4/HMGA2/S100A7	26	BP
GO:0007389	pattern specification process	6/104	408/17910	0.0316617	0.147156	0.113879	SEMA3A/GREM1/DKK1/HOXA10/NKX3-2/HOXA11	6	BP
GO:0043392	negative regulation of DNA binding	2/104	48/17910	0.0316786	0.147156	0.113879	NEK2/HMGA2	2	BP
GO:0051972	regulation of telomerase activity	2/104	48/17910	0.0316786	0.147156	0.113879	NEK2/GREM1	2	BP
GO:0055010	ventricular cardiac muscle tissue morphogenesis	2/104	48/17910	0.0316786	0.147156	0.113879	PKP2/COL11A1	2	BP
GO:0090329	regulation of DNA-dependent DNA replication	2/104	48/17910	0.0316786	0.147156	0.113879	TICRR/E2F7	2	BP
GO:0043254	regulation of protein complex assembly	6/104	409/17910	0.0319868	0.148308	0.114771	FOSL1/HJURP/KIF14/DKK1/TWIST1/CCL26	6	BP
GO:0048232	male gamete generation	7/104	525/17910	0.0332764	0.152076	0.117687	KNL1/ASPM/CDC25C/GJB3/CTSV/HOXA10/HOXA11	7	BP
GO:0090101	negative regulation of transmembrane receptor protein serine/threonine kinase signaling pathway	3/104	121/17910	0.0334639	0.152076	0.117687	CD109/GREM1/DKK1	3	BP
GO:0046777	protein autophosphorylation	4/104	210/17910	0.0340849	0.152076	0.117687	NEK2/MELK/GREM1/TTK	4	BP
GO:0065004	protein-DNA complex assembly	4/104	210/17910	0.0340849	0.152076	0.117687	KNL1/CENPE/CENPA/HJURP	4	BP
GO:0006793	phosphorus metabolic process	26/104	3139/17910	0.0341229	0.152076	0.117687	NEK2/HASPIN/MELK/PKMYT1/BUB1/BUB1B/CD109/KNL1/SPHK1/CDC25C/DLGAP5/CDC25A/CENPE/PTHLH/SEMA3A/CLSPN/CDCA2/GREM1/TTK/KIF14/DKK1/IL11/TWIST1/PLPP4/HMGA2/S100A7	26	BP
GO:2000725	regulation of cardiac muscle cell differentiation	2/104	50/17910	0.0341473	0.152076	0.117687	GREM1/DKK1	2	BP
GO:0044087	regulation of cellular component biogenesis	10/104	891/17910	0.0341669	0.152076	0.117687	SPHK1/FOSL1/ANLN/GREM1/HJURP/KIF14/DKK1/TWIST1/CCL26/GAP43	10	BP
GO:0001731	formation of translation preinitiation complex	1/104	6/17910	0.0343437	0.152076	0.117687	TICRR	1	BP
GO:0009996	negative regulation of cell fate specification	1/104	6/17910	0.0343437	0.152076	0.117687	DKK1	1	BP
GO:0014827	intestine smooth muscle contraction	1/104	6/17910	0.0343437	0.152076	0.117687	HTR1D	1	BP
GO:0021785	branchiomotor neuron axon guidance	1/104	6/17910	0.0343437	0.152076	0.117687	SEMA3A	1	BP
GO:0045110	intermediate filament bundle assembly	1/104	6/17910	0.0343437	0.152076	0.117687	PKP2	1	BP
GO:0051661	maintenance of centrosome location	1/104	6/17910	0.0343437	0.152076	0.117687	ASPM	1	BP
GO:0060676	ureteric bud formation	1/104	6/17910	0.0343437	0.152076	0.117687	GREM1	1	BP
GO:0061317	canonical Wnt signaling pathway involved in cardiac muscle cell fate commitment	1/104	6/17910	0.0343437	0.152076	0.117687	DKK1	1	BP
GO:0061550	cranial ganglion development	1/104	6/17910	0.0343437	0.152076	0.117687	SEMA3A	1	BP
GO:0072675	osteoclast fusion	1/104	6/17910	0.0343437	0.152076	0.117687	CD109	1	BP
GO:0086073	bundle of His cell-Purkinje myocyte adhesion involved in cell communication	1/104	6/17910	0.0343437	0.152076	0.117687	PKP2	1	BP
GO:0090027	negative regulation of monocyte chemotaxis	1/104	6/17910	0.0343437	0.152076	0.117687	GREM1	1	BP
GO:0090306	spindle assembly involved in meiosis	1/104	6/17910	0.0343437	0.152076	0.117687	ASPM	1	BP
GO:0090381	regulation of heart induction	1/104	6/17910	0.0343437	0.152076	0.117687	DKK1	1	BP
GO:0140059	dendrite arborization	1/104	6/17910	0.0343437	0.152076	0.117687	SEMA3A	1	BP
GO:1901166	neural crest cell migration involved in autonomic nervous system development	1/104	6/17910	0.0343437	0.152076	0.117687	SEMA3A	1	BP
GO:2000503	positive regulation of natural killer cell chemotaxis	1/104	6/17910	0.0343437	0.152076	0.117687	CCL7	1	BP
GO:2001033	negative regulation of double-strand break repair via nonhomologous end joining	1/104	6/17910	0.0343437	0.152076	0.117687	HMGA2	1	BP
GO:0051246	regulation of protein metabolic process	23/104	2700/17910	0.0351223	0.155245	0.120139	IL1R2/UHRF1/PKMYT1/CD109/SPHK1/CDC25C/CDC25A/CENPE/SEMA3A/CLSPN/MELTF/CDCA2/GREM1/TTK/KIF14/DKK1/IL11/TWIST1/IGF2BP3/SPOCK1/HMGA2/S100A7/IGF2BP1	23	BP
GO:0032781	positive regulation of ATPase activity	2/104	51/17910	0.035409	0.155396	0.120256	UHRF1/NCAPH	2	BP
GO:0045668	negative regulation of osteoblast differentiation	2/104	51/17910	0.035409	0.155396	0.120256	GREM1/TWIST1	2	BP
GO:2000677	regulation of transcription regulatory region DNA binding	2/104	51/17910	0.035409	0.155396	0.120256	TWIST1/HMGA2	2	BP
GO:2000772	regulation of cellular senescence	2/104	51/17910	0.035409	0.155396	0.120256	TWIST1/HMGA2	2	BP
GO:2000134	negative regulation of G1/S transition of mitotic cell cycle	3/104	124/17910	0.0355956	0.155937	0.120674	GTSE1/CDC25C/E2F7	3	BP
GO:0090092	regulation of transmembrane receptor protein serine/threonine kinase signaling pathway	4/104	215/17910	0.0366725	0.159589	0.123501	CD109/GREM1/TTK/DKK1	4	BP
GO:0051338	regulation of transferase activity	10/104	902/17910	0.0366855	0.159589	0.123501	NEK2/PKMYT1/CDC25C/CDC25A/CENPE/CLSPN/GREM1/KIF14/DKK1/HMGA2	10	BP
GO:0051784	negative regulation of nuclear division	2/104	52/17910	0.0366886	0.159589	0.123501	NDC80/TTK	2	BP
GO:0090307	mitotic spindle assembly	2/104	52/17910	0.0366886	0.159589	0.123501	KIF23/KIF4A	2	BP
GO:0040012	regulation of locomotion	11/104	1035/17910	0.0377341	0.163847	0.126796	SPHK1/GTSE1/SEMA3A/GREM1/KIF14/CCL7/TWIST1/KRT16/CCL26/HTR1D/S100A7	11	BP
GO:0003002	regionalization	5/104	318/17910	0.0379272	0.164072	0.12697	SEMA3A/GREM1/DKK1/HOXA10/HOXA11	5	BP
GO:0000768	syncytium formation by plasma membrane fusion	2/104	53/17910	0.0379858	0.164072	0.12697	CD109/ADAM12	2	BP
GO:0140253	cell-cell fusion	2/104	53/17910	0.0379858	0.164072	0.12697	CD109/ADAM12	2	BP
GO:0007498	mesoderm development	3/104	128/17910	0.0385446	0.165502	0.128076	DKK1/HMGA2/HOXA11	3	BP
GO:0048738	cardiac muscle tissue development	4/104	221/17910	0.0399239	0.165502	0.128076	GREM1/PKP2/DKK1/COL11A1	4	BP
GO:0003253	cardiac neural crest cell migration involved in outflow tract morphogenesis	1/104	7/17910	0.039953	0.165502	0.128076	TWIST1	1	BP
GO:0003256	regulation of transcription from RNA polymerase II promoter involved in myocardial precursor cell differentiation	1/104	7/17910	0.039953	0.165502	0.128076	GREM1	1	BP
GO:0003307	regulation of Wnt signaling pathway involved in heart development	1/104	7/17910	0.039953	0.165502	0.128076	DKK1	1	BP
GO:0021873	forebrain neuroblast division	1/104	7/17910	0.039953	0.165502	0.128076	ASPM	1	BP
GO:0032466	negative regulation of cytokinesis	1/104	7/17910	0.039953	0.165502	0.128076	E2F7	1	BP
GO:0035405	histone-threonine phosphorylation	1/104	7/17910	0.039953	0.165502	0.128076	HASPIN	1	BP
GO:0035630	bone mineralization involved in bone maturation	1/104	7/17910	0.039953	0.165502	0.128076	GREM1	1	BP
GO:0035989	tendon development	1/104	7/17910	0.039953	0.165502	0.128076	COL11A1	1	BP
GO:0042661	regulation of mesodermal cell fate specification	1/104	7/17910	0.039953	0.165502	0.128076	DKK1	1	BP
GO:0051964	negative regulation of synapse assembly	1/104	7/17910	0.039953	0.165502	0.128076	DKK1	1	BP
GO:0060717	chorion development	1/104	7/17910	0.039953	0.165502	0.128076	E2F7	1	BP
GO:0061316	canonical Wnt signaling pathway involved in heart development	1/104	7/17910	0.039953	0.165502	0.128076	DKK1	1	BP
GO:0072383	plus-end-directed vesicle transport along microtubule	1/104	7/17910	0.039953	0.165502	0.128076	KIF23	1	BP
GO:0086042	cardiac muscle cell-cardiac muscle cell adhesion	1/104	7/17910	0.039953	0.165502	0.128076	PKP2	1	BP
GO:0090232	positive regulation of spindle checkpoint	1/104	7/17910	0.039953	0.165502	0.128076	NDC80	1	BP
GO:0090267	positive regulation of mitotic cell cycle spindle assembly checkpoint	1/104	7/17910	0.039953	0.165502	0.128076	NDC80	1	BP
GO:0090647	modulation of age-related behavioral decline	1/104	7/17910	0.039953	0.165502	0.128076	DKK1	1	BP
GO:2000381	negative regulation of mesoderm development	1/104	7/17910	0.039953	0.165502	0.128076	DKK1	1	BP
GO:2000535	regulation of entry of bacterium into host cell	1/104	7/17910	0.039953	0.165502	0.128076	KRT6A	1	BP
GO:2000542	negative regulation of gastrulation	1/104	7/17910	0.039953	0.165502	0.128076	DKK1	1	BP
GO:2000659	regulation of interleukin-1-mediated signaling pathway	1/104	7/17910	0.039953	0.165502	0.128076	IL1R2	1	BP
GO:2000848	positive regulation of corticosteroid hormone secretion	1/104	7/17910	0.039953	0.165502	0.128076	GAL	1	BP
GO:0050921	positive regulation of chemotaxis	3/104	130/17910	0.0400645	0.165502	0.128076	CCL7/CCL26/S100A7	3	BP
GO:1902807	negative regulation of cell cycle G1/S phase transition	3/104	130/17910	0.0400645	0.165502	0.128076	GTSE1/CDC25C/E2F7	3	BP
GO:0051270	regulation of cellular component movement	11/104	1046/17910	0.040245	0.165969	0.128438	SPHK1/GTSE1/SEMA3A/GREM1/KIF14/PKP2/CCL7/TWIST1/KRT16/CCL26/S100A7	11	BP
GO:0002090	regulation of receptor internalization	2/104	55/17910	0.0406322	0.166174	0.128596	GREM1/DKK1	2	BP
GO:0003229	ventricular cardiac muscle tissue development	2/104	55/17910	0.0406322	0.166174	0.128596	PKP2/COL11A1	2	BP
GO:0006949	syncytium formation	2/104	55/17910	0.0406322	0.166174	0.128596	CD109/ADAM12	2	BP
GO:0016445	somatic diversification of immunoglobulins	2/104	55/17910	0.0406322	0.166174	0.128596	POLQ/EXO1	2	BP
GO:0061844	antimicrobial humoral immune response mediated by antimicrobial peptide	2/104	55/17910	0.0406322	0.166174	0.128596	KRT6A/S100A7	2	BP
GO:0003231	cardiac ventricle development	3/104	131/17910	0.0408358	0.166729	0.129027	GREB1L/PKP2/COL11A1	3	BP
GO:0006935	chemotaxis	7/104	551/17910	0.041467	0.168769	0.130605	FOSL1/SEMA3A/GREM1/CCL7/CCL26/ISL2/S100A7	7	BP
GO:0022412	cellular process involved in reproduction in multicellular organism	5/104	326/17910	0.0414725	0.168769	0.130605	NCAPH/KNL1/ASPM/FOSL1/TTK	5	BP
GO:0031424	keratinization	4/104	224/17910	0.0416096	0.169047	0.13082	PKP2/KRT16/KRT6A/KRT6B	4	BP
GO:0042330	taxis	7/104	553/17910	0.042147	0.170949	0.132292	FOSL1/SEMA3A/GREM1/CCL7/CCL26/ISL2/S100A7	7	BP
GO:0032270	positive regulation of cellular protein metabolic process	14/104	1458/17910	0.042323	0.171381	0.132626	UHRF1/SPHK1/CENPE/SEMA3A/CLSPN/MELTF/CDCA2/GREM1/TTK/KIF14/DKK1/IL11/HMGA2/S100A7	14	BP
GO:0007507	heart development	7/104	556/17910	0.0431806	0.174566	0.135091	GREB1L/GREM1/PKP2/DKK1/TWIST1/XIRP1/COL11A1	7	BP
GO:0045604	regulation of epidermal cell differentiation	2/104	57/17910	0.0433462	0.174948	0.135387	CD109/CTSV	2	BP
GO:0006334	nucleosome assembly	3/104	135/17910	0.0439958	0.175973	0.13618	KNL1/CENPA/HJURP	3	BP
GO:0010977	negative regulation of neuron projection development	3/104	135/17910	0.0439958	0.175973	0.13618	SEMA3A/DKK1/SPOCK1	3	BP
GO:2000241	regulation of reproductive process	3/104	135/17910	0.0439958	0.175973	0.13618	ASPM/SEMA3A/TTK	3	BP
GO:0022607	cellular component assembly	23/104	2765/17910	0.0444371	0.175973	0.13618	NEK2/KNL1/POLQ/ASPM/KIF23/CENPE/FOSL1/ARHGEF4/ANLN/DIAPH3/EXO1/TICRR/KIF4A/CENPA/GREM1/HJURP/KIF14/PKP2/DKK1/TWIST1/CCL26/GAP43/HMGA2	23	BP
GO:0046847	filopodium assembly	2/104	58/17910	0.044728	0.175973	0.13618	ARHGEF4/GAP43	2	BP
GO:0043549	regulation of kinase activity	9/104	807/17910	0.0449932	0.175973	0.13618	PKMYT1/CDC25C/CDC25A/CENPE/CLSPN/GREM1/KIF14/DKK1/HMGA2	9	BP
GO:0000733	DNA strand renaturation	1/104	8/17910	0.04553	0.175973	0.13618	RAD54L	1	BP
GO:0001714	endodermal cell fate specification	1/104	8/17910	0.04553	0.175973	0.13618	DKK1	1	BP
GO:0003129	heart induction	1/104	8/17910	0.04553	0.175973	0.13618	DKK1	1	BP
GO:0021979	hypothalamus cell differentiation	1/104	8/17910	0.04553	0.175973	0.13618	SEMA3A	1	BP
GO:0032650	regulation of interleukin-1 alpha production	1/104	8/17910	0.04553	0.175973	0.13618	IL1R2	1	BP
GO:0045835	negative regulation of meiotic nuclear division	1/104	8/17910	0.04553	0.175973	0.13618	TTK	1	BP
GO:0046602	regulation of mitotic centrosome separation	1/104	8/17910	0.04553	0.175973	0.13618	NEK2	1	BP
GO:0048102	autophagic cell death	1/104	8/17910	0.04553	0.175973	0.13618	CTSV	1	BP
GO:0051715	cytolysis in other organism	1/104	8/17910	0.04553	0.175973	0.13618	KRT6A	1	BP
GO:0062043	positive regulation of cardiac epithelial to mesenchymal transition	1/104	8/17910	0.04553	0.175973	0.13618	TWIST1	1	BP
GO:0071676	negative regulation of mononuclear cell migration	1/104	8/17910	0.04553	0.175973	0.13618	GREM1	1	BP
GO:0071864	positive regulation of cell proliferation in bone marrow	1/104	8/17910	0.04553	0.175973	0.13618	HMGA2	1	BP
GO:0072386	plus-end-directed organelle transport along microtubule	1/104	8/17910	0.04553	0.175973	0.13618	KIF23	1	BP
GO:0072674	multinuclear osteoclast differentiation	1/104	8/17910	0.04553	0.175973	0.13618	CD109	1	BP
GO:0090091	positive regulation of extracellular matrix disassembly	1/104	8/17910	0.04553	0.175973	0.13618	MELTF	1	BP
GO:1902949	positive regulation of tau-protein kinase activity	1/104	8/17910	0.04553	0.175973	0.13618	DKK1	1	BP
GO:1903011	negative regulation of bone development	1/104	8/17910	0.04553	0.175973	0.13618	GREM1	1	BP
GO:1903430	negative regulation of cell maturation	1/104	8/17910	0.04553	0.175973	0.13618	GAL	1	BP
GO:2000020	positive regulation of male gonad development	1/104	8/17910	0.04553	0.175973	0.13618	SEMA3A	1	BP
GO:2000096	positive regulation of Wnt signaling pathway, planar cell polarity pathway	1/104	8/17910	0.04553	0.175973	0.13618	DKK1	1	BP
GO:2000849	regulation of glucocorticoid secretion	1/104	8/17910	0.04553	0.175973	0.13618	GAL	1	BP
GO:0007050	cell cycle arrest	4/104	231/17910	0.0456981	0.176346	0.136469	GTSE1/CDC25C/E2F7/HMGA2	4	BP
GO:0045843	negative regulation of striated muscle tissue development	2/104	59/17910	0.046126	0.177164	0.137102	DKK1/TWIST1	2	BP
GO:0072678	T cell migration	2/104	59/17910	0.046126	0.177164	0.137102	CCL26/S100A7	2	BP
GO:0090342	regulation of cell aging	2/104	59/17910	0.046126	0.177164	0.137102	TWIST1/HMGA2	2	BP
GO:0048635	negative regulation of muscle organ development	2/104	60/17910	0.04754	0.182027	0.140865	DKK1/TWIST1	2	BP
GO:2000401	regulation of lymphocyte migration	2/104	60/17910	0.04754	0.182027	0.140865	CCL7/S100A7	2	BP
GO:0001837	epithelial to mesenchymal transition	3/104	140/17910	0.0481127	0.183304	0.141853	GREM1/TWIST1/HMGA2	3	BP
GO:0072073	kidney epithelium development	3/104	140/17910	0.0481127	0.183304	0.141853	GREB1L/GREM1/HOXA11	3	BP
GO:0051053	negative regulation of DNA metabolic process	3/104	141/17910	0.0489581	0.183304	0.141853	POLQ/TWIST1/HMGA2	3	BP
GO:0014032	neural crest cell development	2/104	61/17910	0.0489698	0.183304	0.141853	SEMA3A/TWIST1	2	BP
GO:0042733	embryonic digit morphogenesis	2/104	61/17910	0.0489698	0.183304	0.141853	TWIST1/HOXA11	2	BP
GO:0043388	positive regulation of DNA binding	2/104	61/17910	0.0489698	0.183304	0.141853	TWIST1/HMGA2	2	BP
GO:0048863	stem cell differentiation	4/104	237/17910	0.0493756	0.183304	0.141853	SEMA3A/GREM1/TWIST1/HMGA2	4	BP
GO:0007612	learning	3/104	142/17910	0.0498108	0.183304	0.141853	FOSL1/DKK1/C1QL1	3	BP
GO:0072006	nephron development	3/104	142/17910	0.0498108	0.183304	0.141853	GREB1L/GREM1/HOXA11	3	BP
