# Supplementary material for: Comprehensive characterization of MUC16 mutations in lung adenocarcinoma for immunotherapies and prognosis: An observational study
Source: Medicine (Baltimore). 2023 Nov 3;102(44):e35481. doi: 10.1097/MD.0000000000035481 (PMC10627637; doi:10.1097/MD.0000000000035481)
Supplement: Supplementary file 6 [file medi-102-e35481-s006.xlsx]

## Sheet: Sheet1
Table S6 The KEGG analysis results of risk score-associated immune DEGs in LUAD patients.
ID	Description	GeneRatio	BgRatio	pvalue	p.adjust	qvalue	geneID	Count	one_type	two_type
hsa04110	Cell cycle	9/45	124/7914	2.3425e-08	1.24152e-06	1.1096e-06	PKMYT1/BUB1/BUB1B/ORC1/CDC25C/CDC45/CDC25A/ESPL1/TTK	9	Cellular Processes	Cell growth and death
hsa04114	Oocyte meiosis	5/45	127/7914	0.000718524	0.0190409	0.0170177	PKMYT1/BUB1/CDC25C/ESPL1/SGO1	5	Cellular Processes	Cell growth and death
hsa04914	Progesterone-mediated oocyte maturation	4/45	98/7914	0.00223291	0.0394481	0.0352565	PKMYT1/BUB1/CDC25C/CDC25A	4	Organismal Systems	Endocrine system
hsa04657	IL-17 signaling pathway	3/45	93/7914	0.0156153	0.206902	0.184918	FOSL1/CCL7/S100A7	3	Organismal Systems	Immune system
hsa05202	Transcriptional misregulation in cancer	4/45	186/7914	0.0207917	0.219092	0.195812	IL1R2/HOXA10/HMGA2/HOXA11	4	Human Diseases	Cancer: overview
hsa04060	Cytokine-cytokine receptor interaction	5/45	294/7914	0.0248028	0.219092	0.195812	IL1R2/CCL7/IL11/CCL26/IL36RN	5	Environmental Information Processing	Signaling molecules and interaction
hsa05206	MicroRNAs in cancer	5/45	310/7914	0.0302916	0.229351	0.204981	CDC25C/KIF23/CDC25A/HMGA2/IGF2BP1	5	Human Diseases	Cancer: overview
hsa05166	Human T-cell leukemia virus 1 infection	4/45	219/7914	0.0350985	0.232527	0.20782	IL1R2/BUB1B/FOSL1/ESPL1	4	Human Diseases	Infectious disease: viral
